# Supplementary material for: Description of Stieleria mannarensis sp. nov., isolated from a marine sponge, and proposal to include members of the genus Roseiconus in the genus Stieleria
Source: Antonie Van Leeuwenhoek. 2025 Jul 11;118(8):111. doi: 10.1007/s10482-025-02106-8 (PMC12254169; doi:10.1007/s10482-025-02106-8)
Supplement: Supplementary file 2 — Supplementary file2 (XLSX 90 KB) [file 10482_2025_2106_MOESM2_ESM.xlsx]

## Sheet: Table S1
Table S1. Fatty acid composition of JC639T, S. maiorica Mal15T and S. neptunia Enr13T
Fatty acid (%)	JC639T	S. maiorica Mal15T	S. neptunia Enr13T
C9:0	3.82	1.63	-
C10:0	2.32	1.83	0.56
C10:0 iso	-	0.17	-
C10:0 2-OH		0.5	-
C10:0 3-OH	-	0.23	-
C11:0		0.79	-
C12:0	2.48	2.51	0.79
C12:03-OH	-	0.19	-
C13:0	-	0.82	-
anteiso-C13:0	-	0.52	0.86
C13:02-OH	-	0.18	-
C14:0	3	1.85	0.9
C14:02-OH	-	0.4	0.56
anteiso-C14:0	-	0.16	0.39
anteiso-C15:0	1	0.49	0.88
C15:0 anteiso A	1.4	-	-
iso-C15:0	1.3	-	-
C15:1ω5c	-	0.98	-
C15:1ω8c	10.2	-	-
C15:1Iso H/C13:0 3-OH	2.7	0.24	-
C16:0	18.1	16.3	21.66
C16:0 3-OH	1.2	-	-
C16:0 2-OH	0.4	0.49	0.4
C16:0 iso 3-OH	-	0.14	-
C16:1 2-OH	0.3	0.21	0.28
iso- C16:0	-	0.55	0.56
C16:1ω7c/C16:1ω6c	6.7	6.95	11.12
C17:0	1.7	1.41	1.41
anteiso-C17:1ω9c	4.2	1.86	2.53
C17:1ω8c	1.7	1.18	1.53
C17:1ω7c	1	-	-
anteiso-C17:0	-	1.74	2.56
C18:0	7.2	6.3	6.83
iso- C18:0	-	0.17	0.27
C18:03-OH	-	2.83	1.06
C18:1ω7c	-	2.19	1.14
C18:1ω9c	22.5	36.9	38.42
C18:1ω7c/ C18:1ω6c	2.3	-	1.14
C18:3ω6c,9c,12c	-	0.37	0.57
C19:0	1.1	1.81	1.48
C19:0 iso I	2.3	0.18	-
C20:1ω9c	-	1.87	0.72
C20:0	-	2.06	1.88
Iso-C20:0	-	0.13	-
Data taken from this study., -, absent

## Sheet: Table S2
Table S2. Sampling locations of strains belonging to the genera Stieleria and Roseiconus
Species	Strain	Sampled Material	Location, Country
Stieleria maiorica	Mal15	sediment from public beach	S'Arenal, Mallorca, Spain
Stieleria neptunia	Enr13	seagrass leaves close to gas escape	Panarea, Aeolian Islands, Italy
Stieleria varia	Pla52n	submerged wood particles	Heiligendamm, Germany
Stieleria sedimenti	ICT_E10.1	sediment	Tagus estuary, Alcochete, Portugal
Stieleria tagensis	TO1_6	brackish water	Tagus river, Alcochete, Portugal
"Stieleria lacunae"	JC635	sediment	Chilika lagoon, Odisha, India
"Stieleria lacunae"	JC637	sponge	Rameswaram, Tamil Nadu, India
"Stieleria lacunae"	JC742	green alga	Rameswaram, Tamil Nadu, India
"Stieleria lacunae"	HD01	brown alga Saccharina japonica	Sanggou Bay, China
"Stieleria lacunae"	JC819	Turbinaria sp. in brown alga	Gulf of Mannar, Tamil Nadu, India
"Stieleria nitratireducens"	JC645	sediment from brackish lagoon	Chilika lagoon, Odisha, India
"Stieleria mannarensis"	JC639	sponge Spheciospongia sp.	Rameswaram, Tamil Nadu, India
[Stieleria magnilauensis]	TBK1r	water from deep sea (1734 m depth)	Valu Fa ridge, Pacific Ocean
[Stieleria bergensis]	SV_7m_r	surface water from meromitic lake	Bergen, Norway
[Stieleria sp.]	K23_9	tidal mud flat	Heligoland Island, Germany
[Stieleria sp.]	JC731	sediment	Neil Island, India
type strains are shown in bold, not validly published names are shown in inverted commas, not effectively published names are shown in square brackets, strain K23_9 failed to re-grow after isolation (thus, only the genome sequence is available)

## Sheet: Table S3
Table S3. All-vs-all comparisons for percentage of conserved proteins (POCP)
	Enr13	HD01	ICT_E10.1	JC635	JC637	JC639	JC645	JC731	JC742	JC819	K23_9	Mal15	Pla52n	SV_7m_r	TBK1r	TO1_6
Enr13	100	60.0624	77.3076	59.615	59.7599	76.4022	57.9128	57.5345	58.7922	58.6202	51.9403	72.1411	54.1897	50.065	73.9891	61.6438
HD01	60.0624	100	63.4054	90.6437	90.9312	65.6102	62.9215	75.9109	87.431	87.7494	55.1951	64.9615	55.9466	56.5598	60.4643	65.3164
ICT_E10.1	77.3076	63.4054	100	63.8005	64.0349	80.8763	63.1155	61.9345	61.3519	61.7935	55.5502	76.1978	58.052	54.6859	77.1552	65.3117
JC635	59.615	90.6437	63.8005	100	98.8215	65.7832	63.1498	76.9564	88.05	90.3055	55.4793	65.3865	56.0766	55.9625	60.2635	65.5656
JC637	59.7599	90.9312	64.0349	98.8215	100	66.0038	63.4133	77.212	88.257	90.2858	55.7	65.6558	56.2636	56.2349	60.463	65.807
JC639	76.4022	65.6102	80.8763	65.7832	66.0038	100	64.254	63.2799	63.2837	63.6525	56.2007	81.5015	58.334	54.8368	74.8874	66.6225
JC645	57.9128	62.9215	63.1155	63.1498	63.4133	64.254	100	60.4115	61.0061	60.0209	54.7469	62.1935	57.7634	56.014	58.6758	66.6757
JC731	57.5345	75.9109	61.9345	76.9564	77.212	63.2799	60.4115	100	74.4209	74.4483	52.4515	61.3332	55.3729	53.7006	56.9653	62.4018
JC742	58.7922	87.431	61.3519	88.05	88.257	63.2837	61.0061	74.4209	100	87.0716	52.7985	63.1391	54.2557	53.4284	57.7417	63.0123
JC819	58.6202	87.7494	61.7935	90.3055	90.2858	63.6525	60.0209	74.4483	87.0716	100	52.9015	62.9647	54.2083	52.2844	57.3533	62.8592
K23_9	51.9403	55.1951	55.5502	55.4793	55.7	56.2007	54.7469	52.4515	52.7985	52.9015	100	54.9175	55.0264	49.2328	54.02	56.2379
Mal15	72.1411	64.9615	76.1978	65.3865	65.6558	81.5015	62.1935	61.3332	63.1391	62.9647	54.9175	100	55.6635	53.6791	73.0139	65.8232
Pla52n	54.1897	55.9466	58.052	56.0766	56.2636	58.334	57.7634	55.3729	54.2557	54.2083	55.0264	55.6635	100	49.5574	53.6447	57.2994
SV_7m_r	50.065	56.5598	54.6859	55.9625	56.2349	54.8368	56.014	53.7006	53.4284	52.2844	49.2328	53.6791	49.5574	100	51.5447	55.964
TBK1r	73.9891	60.4643	77.1552	60.2635	60.463	74.8874	58.6758	56.9653	57.7417	57.3533	54.02	73.0139	53.6447	51.5447	100	61.954
TO1_6	61.6438	65.3164	65.3117	65.5656	65.807	66.6225	66.6757	62.4018	63.0123	62.8592	56.2379	65.8232	57.2994	55.964	61.954	100

## Sheet: Table S4
Table S4. All-vs-all comparisons for partial rpoB gene similarity
	ICT_E10.1	TBK1r	Enr13	JC639	Mal15	JC645	TO1_6	HD01	JC742	JC819	JC635	JC637	JC731	SV_7m_r	Pla52n	K23_9
ICT_E10.1	100	95.69	94.45	90.91	90.14	85.36	85.67	82.51	82.59	82.82	82.67	82.67	82.28	82.43	82.2	78.58
TBK1r	95.69	100	94.14	91.14	91.14	85.52	85.75	82.67	82.74	82.97	82.97	82.97	82.82	83.36	82.74	79.35
Enr13	94.45	94.14	100	90.52	90.6	86.21	85.98	83.44	83.28	83.67	83.74	83.74	83.05	81.9	83.05	79.35
JC639	90.91	91.14	90.52	100	95.45	85.98	86.06	83.74	83.74	83.82	83.9	83.9	83.28	83.05	84.05	78.58
Mal15	90.14	91.14	90.6	95.45	100	85.82	86.52	83.67	83.74	83.98	83.9	83.9	83.2	82.9	82.59	78.66
JC645	85.36	85.52	86.21	85.98	85.82	100	84.67	81.82	81.74	81.9	81.97	81.97	81.66	79.12	81.51	78.35
TO1_6	85.67	85.75	85.98	86.06	86.52	84.67	100	82.28	82.43	82.67	82.36	82.36	83.36	81.2	82.13	79.04
HD01	82.51	82.67	83.44	83.74	83.67	81.82	82.28	100	99.61	99.46	99.46	99.46	84.36	80.66	78.97	76.81
JC742	82.59	82.74	83.28	83.74	83.74	81.74	82.43	99.61	100	99.38	99.38	99.38	84.13	80.59	78.97	76.89
JC819	82.82	82.97	83.67	83.82	83.98	81.9	82.67	99.46	99.38	100	99.38	99.38	84.36	80.82	79.04	76.66
JC635	82.67	82.97	83.74	83.9	83.9	81.97	82.36	99.46	99.38	99.38	100	100	84.44	80.74	79.12	76.96
JC637	82.67	82.97	83.74	83.9	83.9	81.97	82.36	99.46	99.38	99.38	100	100	84.44	80.74	79.12	76.96
JC731	82.28	82.82	83.05	83.28	83.2	81.66	83.36	84.36	84.13	84.36	84.44	84.44	100	80.28	80.82	78.2
SV_7m_r	82.43	83.36	81.9	83.05	82.9	79.12	81.2	80.66	80.59	80.82	80.74	80.74	80.28	100	78.2	77.73
Pla52n	82.2	82.74	83.05	84.05	82.59	81.51	82.13	78.97	78.97	79.04	79.12	79.12	80.82	78.2	100	78.35
K23_9	78.58	79.35	79.35	78.58	78.66	78.35	79.04	76.81	76.89	76.66	76.96	76.96	78.2	77.73	78.35	100

## Sheet: Table S5
Table S5. All-vs-all comparisons for 16S rRNA gene sequence similarity
	Enr13	TBK1r	JC639	Mal15	ICT_E10.1	TO1_6	JC742	JC819	JC637	HD01	JC635	JC731	JC645	SV_7m_r	Pla52n	K23_9
Enr13	100	99.67	99.61	99.15	98.89	98.69	96.79	96.79	96.79	96.73	96.73	97.19	96.8	96.59	96.33	94.9
TBK1r	99.67	100	99.54	99.21	99.02	98.76	96.86	96.86	96.86	96.79	96.79	97.38	96.99	96.53	96.53	95.09
JC639	99.61	99.54	100	99.54	98.82	98.56	96.92	96.92	96.92	96.86	96.86	97.19	96.93	96.59	96.33	95.16
Mal15	99.15	99.21	99.54	100	98.49	98.1	96.46	96.46	96.46	96.39	96.39	96.73	96.59	96.26	96.27	94.83
ICT_E10.1	98.89	99.02	98.82	98.49	100	98.1	96.66	96.66	96.66	96.59	96.59	97.06	96.14	95.94	96.07	94.83
TO1_6	98.69	98.76	98.56	98.1	98.1	100	97.31	97.31	97.31	97.25	97.25	97.91	96.73	96.73	96.86	94.9
JC742	96.79	96.86	96.92	96.46	96.66	97.31	100	100	100	99.93	99.93	99.28	96.33	96.86	95.21	94.37
JC819	96.79	96.86	96.92	96.46	96.66	97.31	100	100	100	99.93	99.93	99.28	96.33	96.86	95.21	94.37
JC637	96.79	96.86	96.92	96.46	96.66	97.31	100	100	100	99.93	99.93	99.28	96.33	96.86	95.21	94.37
HD01	96.73	96.79	96.86	96.39	96.59	97.25	99.93	99.93	99.93	100	99.87	99.21	96.27	96.79	95.15	94.3
JC635	96.73	96.79	96.86	96.39	96.59	97.25	99.93	99.93	99.93	99.87	100	99.21	96.27	96.79	95.15	94.3
JC731	97.19	97.38	97.19	96.73	97.06	97.91	99.28	99.28	99.28	99.21	99.21	100	96.93	96.4	95.68	94.44
JC645	96.8	96.99	96.93	96.59	96.14	96.73	96.33	96.33	96.33	96.27	96.27	96.93	100	96.66	95.55	93.92
SV_7m_r	96.59	96.53	96.59	96.26	95.94	96.73	96.86	96.86	96.86	96.79	96.79	96.4	96.66	100	94.82	94.3
Pla52n	96.33	96.53	96.33	96.27	96.07	96.86	95.21	95.21	95.21	95.15	95.15	95.68	95.55	94.82	100	94.96
K23_9	94.9	95.09	95.16	94.83	94.83	94.9	94.37	94.37	94.37	94.3	94.3	94.44	93.92	94.3	94.96	100

## Sheet: Table S6
Table S6. All-vs-all comparisons for average amino acid identity (AAI)
	Enr13	ICT_E10.1	JC639	JC645	JC731	JC742	JC819	JC635	JC637	HD01	K23_9	Mal15	Pla52n	SV_7m_r	TBK1r	TO1_6
Enr13	100	89.3583	81.0363	66.196	64.7055	64.9261	64.8012	65.1318	65.1817	65.012	59.6228	80.4226	60.7968	60.7994	87.7347	69.2943
ICT_E10.1	89.3583	100	81.7937	66.6126	65.2084	65.1587	65.2406	65.4423	65.5378	65.5847	59.912	81.1106	61.7524	61.2325	92.1997	69.576
JC639	81.0363	81.7937	100	66.7842	65.1999	65.4419	65.2741	65.7402	65.8253	65.9222	59.8564	90.0667	61.1458	61.0489	81.1899	69.2589
JC645	66.196	66.6126	66.7842	100	63.4097	63.8957	63.6634	64.1592	64.2204	63.7818	59.314	66.5732	61.3895	60.3476	66.3478	67.2523
JC731	64.7055	65.2084	65.1999	63.4097	100	74.1305	73.8684	74.3312	74.3795	74.343	57.7431	64.7316	59.4121	59.6795	64.9988	64.5631
JC742	64.9261	65.1587	65.4419	63.8957	74.1305	100	98.2471	98.6872	98.6909	98.3632	58.1833	65.5611	59.4309	60.2107	65.1854	64.7256
JC819	64.8012	65.2406	65.2741	63.6634	73.8684	98.2471	100	98.7549	98.7994	98.2623	57.8342	64.9924	59.2881	59.6897	64.8066	64.6441
JC635	65.1318	65.4423	65.7402	64.1592	74.3312	98.6872	98.7549	100	99.9673	98.6019	58.4241	65.8311	59.7612	60.5961	65.4634	65.0994
JC637	65.1817	65.5378	65.8253	64.2204	74.3795	98.6909	98.7994	99.9673	100	98.6201	58.5492	65.926	59.7849	60.6155	65.5607	65.1792
HD01	65.012	65.5847	65.9222	63.7818	74.343	98.3632	98.2623	98.6019	98.6201	100	58.5166	65.7094	59.6234	61.3334	65.318	65.2487
K23_9	59.6228	59.912	59.8564	59.314	57.7431	58.1833	57.8342	58.4241	58.5492	58.5166	100	59.6697	59.9894	56.5676	60.3437	59.9331
Mal15	80.4226	81.1106	90.0667	66.5732	64.7316	65.5611	64.9924	65.8311	65.926	65.7094	59.6697	100	61.0763	61.0479	80.9323	68.9895
Pla52n	60.7968	61.7524	61.1458	61.3895	59.4121	59.4309	59.2881	59.7612	59.7849	59.6234	59.9894	61.0763	100	57.7058	61.0873	61.4612
SV_7m_r	60.7994	61.2325	61.0489	60.3476	59.6795	60.2107	59.6897	60.5961	60.6155	61.3334	56.5676	61.0479	57.7058	100	61.4756	61.3627
TBK1r	87.7347	92.1997	81.1899	66.3478	64.9988	65.1854	64.8066	65.4634	65.5607	65.318	60.3437	80.9323	61.0873	61.4756	100	69.6303
TO1_6	69.2943	69.576	69.2589	67.2523	64.5631	64.7256	64.6441	65.0994	65.1792	65.2487	59.9331	68.9895	61.4612	61.3627	69.6303	100

## Sheet: Table S7
Table S7. All-vs-all comparisons for average nucleotide identity (ANI)
	Enr13	ICT_E10.1	JC639	JC645	JC731	JC742	JC819	JC635	HD01	JC637	K23_9	Mal15	Pla52n	SV_7m_r	TBK1r	TO1_6
Enr13	100	88.5705	81.7667	77.9077	76.9231	76.9335	77.064	77.0999	77.7019	77.1274	76.5031	81.6418	76.6183	76.6362	87.6839	77.8604
ICT_E10.1	88.5705	100	81.5701	77.8072	77.2819	77.4814	76.9233	77.3145	79.6188	77.3269	77.6009	81.3933	77.9886	78.1354	91.5986	78.377
JC639	81.7667	81.5701	100	78.0546	77.482	77.9661	77.5906	79.2891	82.6061	79.2175	77.3329	88.6455	77.2551	78.0392	81.5773	78.2658
JC645	77.9077	77.8072	78.0546	100	77.0741	77.4573	77.3521	77.5233	77.221	77.5188	75.5061	77.7724	76.5361	76.8617	77.3966	76.9243
JC731	76.9231	77.2819	77.482	77.0741	100	78.3081	78.2525	78.3272	78.299	78.3	76.0002	77.6258	77.1866	77.0696	77.0567	76.808
JC742	76.9335	77.4814	77.9661	77.4573	78.3081	100	99.1139	99.1203	98.9929	99.1215	75.3128	80.1395	77.2697	77.1466	78.0436	77.1866
JC819	77.064	76.9233	77.5906	77.3521	78.2525	99.1139	100	99.2557	99.0671	99.251	75.468	77.5217	76.4003	76.5578	76.9268	76.7614
JC635	77.0999	77.3145	79.2891	77.5233	78.3272	99.1203	99.2557	100	99.0552	99.9981	75.6103	79.7399	78.271	78.8704	79.1789	77.223
HD01	77.7019	79.6188	82.6061	77.221	78.299	98.9929	99.0671	99.0552	100	99.0581	78.8439	79.9912	77.8097	82.8715	78.226	80.4679
JC637	77.1274	77.3269	79.2175	77.5188	78.3	99.1215	99.251	99.9981	99.0581	100	75.8238	79.8037	78.1926	78.3877	78.9325	77.1668
K23_9	76.5031	77.6009	77.3329	75.5061	76.0002	75.3128	75.468	75.6103	78.8439	75.8238	100	75.4698	75.447	75.5583	77.0349	78.5014
Mal15	81.6418	81.3933	88.6455	77.7724	77.6258	80.1395	77.5217	79.7399	79.9912	79.8037	75.4698	100	77.1985	77.3775	81.6632	77.8975
Pla52n	76.6183	77.9886	77.2551	76.5361	77.1866	77.2697	76.4003	78.271	77.8097	78.1926	75.447	77.1985	100	78.7739	76.4831	77.2845
SV_7m_r	76.6362	78.1354	78.0392	76.8617	77.0696	77.1466	76.5578	78.8704	82.8715	78.3877	75.5583	77.3775	78.7739	100	78.2354	76.436
TBK1r	87.6839	91.5986	81.5773	77.3966	77.0567	78.0436	76.9268	79.1789	78.226	78.9325	77.0349	81.6632	76.4831	78.2354	100	78.7794
TO1_6	77.8604	78.377	78.2658	76.9243	76.808	77.1866	76.7614	77.223	80.4679	77.1668	78.5014	77.8975	77.2845	76.436	78.7794	100

## Sheet: Table S8
Table S8. Core genes of all analysed genomes extracted from the pangenome
gene_cluster_id	Automated gene annotation
GC_00001209	1,4-alpha-glucan branching enzyme (GlgB) (PDB:4LPC) (PUBMED:25871919)
GC_00001220	1,4-alpha-glucan branching enzyme (GlgB) (PDB:4LPC) (PUBMED:25871919)|Hydroxymethylpyrimidine pyrophosphatase and other HAD family phosphatases (Cof) (PDB:1YMQ)
GC_00001739	1,4-dihydroxy-6-naphtoate synthase (menaquinone biosynthesis, futalosine pathway) (MqnD) (PDB:2CZL)
GC_00001016	16S rRNA A1518 and A1519 N6-dimethyltransferase RsmA/KsgA/DIM1 (may also have DNA glycosylase/AP lyase activity) (RsmA) (PDB:1QYR)
GC_00001426	16S rRNA C1402 N4-methylase RsmH (RmsH) (PDB:1M6Y)
GC_00000999	16S rRNA G527 N7-methylase RsmG (former glucose-inhibited division protein B) (RsmG) (PDB:1XDZ) (PUBMED:15375115;22031445)
GC_00000703	16S rRNA G966 N2-methylase RsmD (RsmD) (PDB:2IFT)
GC_00000713	16S rRNA U1498 N3-methylase RsmE (RsmE) (PDB:1NXZ)
GC_00000572	1-acyl-sn-glycerol-3-phosphate acyltransferase (PlsC) (PDB:1IUQ)
GC_00000615	1-acyl-sn-glycerol-3-phosphate acyltransferase (PlsC) (PDB:1IUQ)
GC_00001601	1-acyl-sn-glycerol-3-phosphate acyltransferase (PlsC) (PDB:1IUQ)|O-succinylbenzoic acid-CoA ligase MenE or related acyl-CoA synthetase (AMP-forming) (MenE/FadK) (PDB:5EY9) (PUBMED:25151136;27455459)
GC_00001293	1-deoxy-D-xylulose 5-phosphate reductoisomerase (Dxr) (PDB:1JVS)
GC_00001014	2,3-bisphosphoglycerate-independent phosphoglycerate mutase, archeal type (ApgM) (PDB:2ZKT)
GC_00001279	2',3'-cyclic-nucleotide 2'-phosphodiesterase/5'- or 3'-nucleotidase, 5'-nucleotidase family (UshA) (PDB:1HO5)
GC_00000102	2,4-dienoyl-CoA reductase or related NADH-dependent reductase, Old Yellow Enzyme (OYE) family (FadH) (PDB:1BWK)
GC_00001371	2,4-dienoyl-CoA reductase or related NADH-dependent reductase, Old Yellow Enzyme (OYE) family (FadH) (PDB:1BWK)
GC_00001292	23S rRNA C2498 (ribose-2'-O)-methylase RlmM (RlmM) (PDB:4AUK)
GC_00001560	23S rRNA C2501 and tRNA U34 5'-hydroxylation protein RlhA/YrrN/YrrO, U32 peptidase family (RlhA) (PDB:5D88) (PUBMED:31253794;31358606)
GC_00000727	23S rRNA G2069 N7-methylase RlmK or C1962 C5-methylase RlmI (RlmK) (PDB:2B78)
GC_00001113	23S rRNA G2069 N7-methylase RlmK or C1962 C5-methylase RlmI (RlmK) (PDB:2B78)
GC_00001720	23S rRNA G2445 N2-methylase RlmL (RlmL) (PDB:3V97) (PUBMED:22362734)
GC_00001539	2-C-methyl-D-erythritol 4-phosphate cytidylyltransferase (IspD) (PDB:1H3M)
GC_00000873	2-iminoacetate synthase ThiH/Menaquinone biosynthesis enzymes MqnC and MqnE (ThiH) (PDB:4WCX) (PUBMED:18801996)
GC_00001242	2-iminoacetate synthase ThiH/Menaquinone biosynthesis enzymes MqnC and MqnE (ThiH) (PDB:4WCX) (PUBMED:18801996)
GC_00001377	2-keto-4-pentenoate hydratase/2-oxohepta-3-ene-1,7-dioic acid hydratase (catechol pathway) (YcgM) (PDB:1GTT)
GC_00001726	2-oxoglutarate dehydrogenase complex, dehydrogenase (E1) component, and related enzymes (SucA) (PDB:2JGD)
GC_00000757	2-polyprenyl-3-methyl-5-hydroxy-6-metoxy-1,4-benzoquinol methylase (UbiG) (PDB:1BHJ)
GC_00001332	2-polyprenyl-3-methyl-5-hydroxy-6-metoxy-1,4-benzoquinol methylase (UbiG) (PDB:1BHJ)
GC_00001366	2-polyprenyl-3-methyl-5-hydroxy-6-metoxy-1,4-benzoquinol methylase (UbiG) (PDB:1BHJ)
GC_00001498	2-polyprenyl-3-methyl-5-hydroxy-6-metoxy-1,4-benzoquinol methylase (UbiG) (PDB:1BHJ)
GC_00001564	2-polyprenyl-3-methyl-5-hydroxy-6-metoxy-1,4-benzoquinol methylase (UbiG) (PDB:1BHJ)
GC_00001730	2-polyprenyl-3-methyl-5-hydroxy-6-metoxy-1,4-benzoquinol methylase (UbiG) (PDB:1BHJ)
GC_00001343	2-succinyl-6-hydroxy-2,4-cyclohexadiene-1-carboxylate synthase MenH and related esterases, alpha/beta hydrolase fold (MenH) (PDB:4MYS)
GC_00000801	3,4-dihydroxy-2-butanone 4-phosphate synthase (RibB) (PDB:1G57)|GTP cyclohydrolase II (RibA) (PDB:2BZ0)
GC_00000892	3',5'-cyclic AMP phosphodiesterase CpdA (CpdA) (PDB:2ZO9)
GC_00001147	3',5'-cyclic AMP phosphodiesterase CpdA (CpdA) (PDB:2ZO9)
GC_00001319	3',5'-cyclic AMP phosphodiesterase CpdA (CpdA) (PDB:2ZO9)
GC_00001683	3',5'-cyclic AMP phosphodiesterase CpdA (CpdA) (PDB:2ZO9)
GC_00000760	3'->5' ssDNA/RNA exonuclease TatD (TatD) (PDB:1J6O) (PUBMED:10747959;25114049)
GC_00001762	3'-5' exoribonuclease YhaM, can participate in 23S rRNA maturation, HD superfamily (YhaM) (PUBMED:19880604)
GC_00001740	3-5 helicase subunit RecB of the DNA repair enzyme RecBCD (exonuclease V) (RecB) (PDB:3U44) (PUBMED:29901759;30601118)
GC_00001219	3-dehydroquinate synthetase (AroB) (PDB:3ZOK)
GC_00001766	3-dehydroquinate synthetase (AroB) (PDB:3ZOK)
GC_00000289	3-deoxy-D-arabino-heptulosonate 7-phosphate (DAHP) synthase (AroGA) (PDB:5J6F)
GC_00000901	3-deoxy-D-manno-octulosonate 8-phosphate phosphatase KdsC and related HAD superfamily phosphatases (KdsC) (PDB:3I6B)
GC_00001105	3-deoxy-D-manno-octulosonic acid (KDO) 8-phosphate synthase (KdsA) (PDB:1G7U)
GC_00000185	3-deoxy-D-manno-octulosonic-acid transferase (KdtA) (PDB:2XCI)
GC_00001569	3-hydroxyisobutyrate dehydrogenase or related beta-hydroxyacid dehydrogenase (MmsB) (PDB:1I36)
GC_00000301	3-hydroxymyristoyl/3-hydroxydecanoyl-(acyl carrier protein) dehydratase (FabA) (PDB:1MKA)
GC_00000483	3-hydroxymyristoyl/3-hydroxydecanoyl-(acyl carrier protein) dehydratase (FabA) (PDB:1MKA)
GC_00000529	3-hydroxymyristoyl/3-hydroxydecanoyl-(acyl carrier protein) dehydratase (FabA) (PDB:1MKA)
GC_00000689	3-hydroxymyristoyl/3-hydroxydecanoyl-(acyl carrier protein) dehydratase (FabA) (PDB:1MKA)
GC_00001302	3-methyladenine DNA glycosylase Mpg (Mpg) (PDB:1BNK)
GC_00000157	3-oxoacyl-(acyl-carrier-protein) synthase (FabB) (PDB:2UV8) (PUBMED:21652641)
GC_00001033	3-oxoacyl-(acyl-carrier-protein) synthase (FabB) (PDB:2UV8) (PUBMED:21652641)
GC_00001395	3-oxoacyl-(acyl-carrier-protein) synthase (FabB) (PDB:2UV8) (PUBMED:21652641)
GC_00001682	3-oxoacyl-(acyl-carrier-protein) synthase (FabB) (PDB:2UV8) (PUBMED:21652641)
GC_00001695	3-oxoacyl-(acyl-carrier-protein) synthase (FabB) (PDB:2UV8) (PUBMED:21652641)
GC_00000446	3-oxoacyl-[acyl-carrier-protein] synthase III (FabH) (PDB:1UB7)
GC_00000878	3-oxoacyl-[acyl-carrier-protein] synthase III (FabH) (PDB:1UB7)
GC_00001436	3-oxoacyl-[acyl-carrier-protein] synthase III (FabH) (PDB:1UB7)
GC_00000395	3'-phosphoadenosine 5'-phosphosulfate sulfotransferase (PAPS reductase)/FAD synthetase or related enzyme (CysD) (PDB:1ZUN)
GC_00001164	3'-phosphoadenosine 5'-phosphosulfate sulfotransferase (PAPS reductase)/FAD synthetase or related enzyme (CysD) (PDB:1ZUN)
GC_00001677	3-phosphoglycerate kinase (Pgk) (PDB:13PK)
GC_00001563	3-polyprenyl-4-hydroxybenzoate decarboxylase (UbiD) (PDB:2IDB) (PUBMED:28057757)
GC_00000282	4-amino-2-methyl-5-hydroxymethylpyrimidine (HMP) synthase ThiC (ThiC) (PDB:3EPN) (PUBMED:15326535)
GC_00000887	4-hydroxy-3-methylbut-2-en-1-yl diphosphate synthase IspG/GcpE (IspG) (PDB:2Y0F)
GC_00001073	4-Hydroxy-3-methylbut-2-enyl diphosphate reductase IspH (IspH) (PDB:3DNF)
GC_00001062	4-hydroxybenzoate polyprenyltransferase (UbiA) (PDB:4OD4) (PUBMED:28830929)
GC_00001588	4-hydroxybenzoate polyprenyltransferase (UbiA) (PDB:4OD4) (PUBMED:28830929)
GC_00000882	4-hydroxy-L-threonine phosphate dehydrogenase PdxA (PdxA) (PDB:1PS6)
GC_00000623	4-hydroxy-tetrahydrodipicolinate reductase (DapB) (PDB:1ARZ) (PUBMED:29684280)
GC_00000583	4-hydroxy-tetrahydrodipicolinate synthase/N-acetylneuraminate lyase (DapA) (PDB:2R91) (PUBMED:27574185)
GC_00000586	4-hydroxy-tetrahydrodipicolinate synthase/N-acetylneuraminate lyase (DapA) (PDB:2R91) (PUBMED:27574185)
GC_00000748	4-hydroxy-tetrahydrodipicolinate synthase/N-acetylneuraminate lyase (DapA) (PDB:2R91) (PUBMED:27574185)
GC_00000914	4-hydroxy-tetrahydrodipicolinate synthase/N-acetylneuraminate lyase (DapA) (PDB:2R91) (PUBMED:27574185)
GC_00001264	4-hydroxy-tetrahydrodipicolinate synthase/N-acetylneuraminate lyase (DapA) (PDB:2R91) (PUBMED:27574185)
GC_00001282	4-hydroxy-tetrahydrodipicolinate synthase/N-acetylneuraminate lyase (DapA) (PDB:2R91) (PUBMED:27574185)
GC_00001572	5,10-methylene-tetrahydrofolate dehydrogenase/Methenyl tetrahydrofolate cyclohydrolase (FolD) (PDB:1A4I)
GC_00001005	5,10-methylenetetrahydrofolate reductase (MetF) (PDB:1B5T)
GC_00001520	50S ribosomal subunit-associated GTPase HflX (HflX) (PDB:2QTF) (PUBMED:22905870)
GC_00000993	5'-3' exonuclease Xni/ExoIX (flap endonuclease) (ExoIX) (PDB:3ZDA) (PUBMED:19000038;23821668)|DNA polymerase I, 3'-5' exonuclease and polymerase domains (PolA) (PDB:1D8Y)
GC_00001037	5'-3' exoribonuclease TrpH/YciV (RNase AM), contains PHP domain (YciV) (PDB:3E0F) (PUBMED:25871919)
GC_00001528	5-carboxyvanillate decarboxylase LigW (lignin degradation), amidohydro domain (LigW) (PDB:2DVT) (PUBMED:26714575)
GC_00001442	5-enolpyruvylshikimate-3-phosphate synthase (AroA) (PDB:4N3P)
GC_00000577	5-methylcytosine-specific restriction endonuclease McrA (McrA)
GC_00001418	5-methylthioribose/5-deoxyribulose 1-phosphate isomerase (methionine salvage pathway), a paralog of eIF-2B alpha subunit (MtnA) (PDB:1T5O) (PUBMED:31950558)
GC_00000389	5-methylthioribulose/5-deoxyribulose/Fuculose 1-phosphate aldolase (methionine salvage, sugar degradation) (AraD) (PDB:1FUA) (PUBMED:31950558)
GC_00000813	6,7-dimethyl-8-ribityllumazine synthase (Riboflavin synthase beta chain) (RibE) (PDB:1C2Y)
GC_00000860	6-phosphofructokinase (PfkA) (PDB:1KZH)
GC_00002582	6-phosphofructokinase (PfkA) (PDB:1KZH)
GC_00000460	6-phosphogluconate dehydrogenase (Gnd) (PDB:2ZYA) (PUBMED:25329577)
GC_00001461	6-phosphogluconolactonase, cycloisomerase 2 family (Pgl) (PDB:1JOF)
GC_00000470	6-phosphogluconolactonase/Glucosamine-6-phosphate isomerase/deaminase (NagB) (PDB:2RI0) (PUBMED:24163345)
GC_00000998	6-phosphogluconolactonase/Glucosamine-6-phosphate isomerase/deaminase (NagB) (PDB:2RI0) (PUBMED:24163345)
GC_00001467	6-phosphogluconolactonase/Glucosamine-6-phosphate isomerase/deaminase (NagB) (PDB:2RI0) (PUBMED:24163345)
GC_00000707	6-pyruvoyl-tetrahydropterin synthase (QueD) (PDB:1B66) (PUBMED:14660578;17384645)
GC_00001095	6-pyruvoyl-tetrahydropterin synthase (QueD) (PDB:1B66) (PUBMED:14660578;17384645)
GC_00001272	7,8-dihydro-6-hydroxymethylpterin pyrophosphokinase (folate biosynthesis) (FolK) (PDB:1CBK)
GC_00000699	7-cyano-7-deazaguanine synthase (queuosine biosynthesis) (QueC) (PDB:2PG3) (PUBMED:14660578;17384645)
GC_00001478	7-keto-8-aminopelargonate synthetase or related enzyme (BioF) (PDB:1BS0)
GC_00001596	7-keto-8-aminopelargonate synthetase or related enzyme (BioF) (PDB:1BS0)|Acyl carrier protein (AcpP) (PDB:1ACP)|O-succinylbenzoic acid-CoA ligase MenE or related acyl-CoA synthetase (AMP-forming) (MenE/FadK) (PDB:5EY9) (PUBMED:25151136;27455459)
GC_00001087	7-methyl-GTP pyrophosphatase and related NTP pyrophosphatases, Maf/HAM1 superfamily (Maf) (PDB:2P5X) (PUBMED:24210219)
GC_00000858	8-oxo-dGTP pyrophosphatase MutT and related house-cleaning NTP pyrophosphohydrolases, NUDIX family (MutT) (PDB:4V14)
GC_00000436	ABC-type antimicrobial peptide transport system, permease component (SalY)
GC_00001445	ABC-type antimicrobial peptide transport system, permease component (SalY)|ABC-type transport system involved in lipoprotein release, permease component LolC (LolE) (PDB:6F49)
GC_00000629	ABC-type bacteriocin/lantibiotic exporters, contain an N-terminal double-glycine peptidase domain (SunT) (PDB:3K8U)
GC_00000375	ABC-type dipeptide/oligopeptide/nickel transport system, ATPase component (DppD) (PDB:4FWI)
GC_00000361	ABC-type dipeptide/oligopeptide/nickel transport system, permease component (DppB)
GC_00001051	ABC-type dipeptide/oligopeptide/nickel transport system, permease component (DppC)
GC_00001700	ABC-type Fe3+ transport system, periplasmic component (AfuA) (PDB:6IVY)
GC_00001181	ABC-type glutathione transport system ATPase component, contains duplicated ATPase domain (GsiA)
GC_00000830	ABC-type lipopolysaccharide export system, ATPase component (LptB) (PDB:5L75) (PUBMED:12029038)
GC_00000092	ABC-type lipoprotein export system, ATPase component (LolD) (PDB:5GKO)
GC_00000402	ABC-type lipoprotein export system, ATPase component (LolD) (PDB:5GKO)
GC_00000662	ABC-type lipoprotein export system, ATPase component (LolD) (PDB:5GKO)
GC_00001125	ABC-type lipoprotein export system, ATPase component (LolD) (PDB:5GKO)
GC_00000794	ABC-type Mn2+/Zn2+ transport system, ATPase component (ZnuC)
GC_00001031	ABC-type Mn2+/Zn2+ transport system, permease component (ZnuB)|Mn-dependent transcriptional regulator MntR, DtxR family (MntR) (PDB:1B1B)
GC_00001360	ABC-type Mn2+/Zn2+ transport system, permease component (ZnuB)|Mn-dependent transcriptional regulator MntR, DtxR family (MntR) (PDB:1B1B)
GC_00001429	ABC-type multidrug transport system, ATPase and permease component (MdlB) (PDB:2HYD)
GC_00001550	ABC-type multidrug transport system, ATPase and permease component (MdlB) (PDB:2HYD)
GC_00000030	ABC-type multidrug transport system, ATPase component (CcmA) (PDB:5DO7)
GC_00000030	ABC-type multidrug transport system, ATPase component (CcmA) (PDB:5DO7)
GC_00000072	ABC-type multidrug transport system, ATPase component (CcmA) (PDB:5DO7)
GC_00000072	ABC-type multidrug transport system, ATPase component (CcmA) (PDB:5DO7)
GC_00000079	ABC-type multidrug transport system, ATPase component (CcmA) (PDB:5DO7)
GC_00000079	ABC-type multidrug transport system, ATPase component (CcmA) (PDB:5DO7)
GC_00000274	ABC-type multidrug transport system, ATPase component (CcmA) (PDB:5DO7)
GC_00000443	ABC-type multidrug transport system, ATPase component (CcmA) (PDB:5DO7)
GC_00000875	ABC-type multidrug transport system, ATPase component (CcmA) (PDB:5DO7)
GC_00000898	ABC-type multidrug transport system, ATPase component (CcmA) (PDB:5DO7)
GC_00000907	ABC-type multidrug transport system, ATPase component (CcmA) (PDB:5DO7)
GC_00001010	ABC-type multidrug transport system, ATPase component (CcmA) (PDB:5DO7)
GC_00001432	ABC-type multidrug transport system, ATPase component (CcmA) (PDB:5DO7)
GC_00001477	ABC-type multidrug transport system, ATPase component (CcmA) (PDB:5DO7)
GC_00001536	ABC-type multidrug transport system, ATPase component (CcmA) (PDB:5DO7)
GC_00001558	ABC-type multidrug transport system, ATPase component (CcmA) (PDB:5DO7)
GC_00001324	ABC-type multidrug transport system, permease component (YadH)
GC_00001215	ABC-type Na+ efflux pump, permease component NatB (NatB)
GC_00001433	ABC-type Na+ efflux pump, permease component NatB (NatB)
GC_00000415	ABC-type nitrate/sulfonate/bicarbonate transport system, ATPase component (TauB)
GC_00000709	ABC-type nitrate/sulfonate/bicarbonate transport system, ATPase component (TauB)
GC_00001676	ABC-type nitrate/sulfonate/bicarbonate transport system, ATPase component (TauB)
GC_00001544	ABC-type nitrate/sulfonate/bicarbonate transport system, periplasmic component (TauA) (PDB:2X26)
GC_00001673	ABC-type nitrate/sulfonate/bicarbonate transport system, periplasmic component (TauA) (PDB:2X26)
GC_00000231	ABC-type nitrate/sulfonate/bicarbonate transport system, permease component (TauC)
GC_00001609	ABC-type nitrate/sulfonate/bicarbonate transport system, permease component (TauC)
GC_00001388	ABC-type oligopeptide transport system, periplasmic component (OppA) (PDB:1B05)
GC_00000523	ABC-type phosphate transport system, ATPase component (PstB)
GC_00000515	ABC-type phosphate transport system, permease component (PstC)
GC_00000879	ABC-type sugar transport system, ATPase component (MglA)
GC_00001532	ABC-type sugar transport system, ATPase component (MglA)
GC_00000245	ABC-type sugar transport system, periplasmic component, contains N-terminal xre family HTH domain (RbsB) (PDB:1BA2)
GC_00000356	ABC-type sugar transport system, periplasmic component, contains N-terminal xre family HTH domain (RbsB) (PDB:1BA2)
GC_00000304	ABC-type transport system involved in lipoprotein release, permease component LolC (LolE) (PDB:6F49)
GC_00001622	ABC-type transport system involved in lipoprotein release, permease component LolC (LolE) (PDB:6F49)
GC_00000589	ABC-type transport system involved in multi-copper enzyme maturation, permease component (NosY)
GC_00000693	ABC-type transport system involved in multi-copper enzyme maturation, permease component (NosY)
GC_00000734	ABC-type transport system involved in multi-copper enzyme maturation, permease component (NosY)
GC_00001156	ABC-type transport system involved in multi-copper enzyme maturation, permease component (NosY)
GC_00001199	ABC-type transport system involved in multi-copper enzyme maturation, permease component (NosY)
GC_00001108	ABC-type transport system, periplasmic component (DdpA) (PDB:3RQT)
GC_00000233	ABC-type uncharacterized transport system, ATPase component
GC_00000530	ABC-type uncharacterized transport system, permease component
GC_00001123	ABC-type uncharacterized transport system, permease component
GC_00001019	ABC-type uncharacterized transport system, permease component (YpjD)
GC_00001348	ABC-type Zn uptake system ZnuABC, Zn-binding component ZnuA (ZnuA) (PDB:1K0F)
GC_00001542	Acetate kinase (AckA) (PDB:3SK3)
GC_00000141	Acetoin utilization deacetylase AcuC or a related deacetylase (AcuC) (PDB:1C3P)
GC_00000486	Acetolactate synthase large subunit or other thiamine pyrophosphate-requiring enzyme (IlvB) (PDB:1BFD)
GC_00000634	Acetolactate synthase, small subunit (IlvH) (PDB:2F1F)
GC_00001296	Acetyl esterase/lipase (Aes) (PDB:1EVQ)
GC_00000452	Acetyl/propionyl-CoA carboxylase, alpha subunit (PccA) (PDB:3U9S)
GC_00000507	Acetyl-CoA carboxylase alpha subunit (AccA) (PDB:2F9I)
GC_00000534	Acetyl-CoA carboxylase beta subunit (AccD) (PDB:2F9I)
GC_00001071	Acetylornithine aminotransferase/4-aminobutyrate aminotransferase (ArgD) (PDB:1SF2)
GC_00000302	Acetylornithine deacetylase/Succinyl-diaminopimelate desuccinylase or related deacylase (ArgE) (PDB:1CG2)
GC_00001039	Acetylornithine deacetylase/Succinyl-diaminopimelate desuccinylase or related deacylase (ArgE) (PDB:1CG2)
GC_00000169	Aconitase A (AcnA) (PDB:1ACO)
GC_00000669	ACT domain-containing protein (ACTx2)
GC_00000329	Acyl carrier protein (AcpP) (PDB:1ACP)
GC_00000428	Acyl carrier protein (AcpP) (PDB:1ACP)
GC_00000557	Acyl carrier protein (AcpP) (PDB:1ACP)
GC_00000237	Acyl-[acyl carrier protein]--UDP-N-acetylglucosamine O-acyltransferase (LpxA) (PDB:1J2Z)
GC_00001245	Acyl-CoA reductase or other NAD-dependent aldehyde dehydrogenase (AdhE) (PDB:1A4S)
GC_00001434	Acyl-CoA reductase or other NAD-dependent aldehyde dehydrogenase (AdhE) (PDB:1A4S)
GC_00001513	Acyl-CoA reductase or other NAD-dependent aldehyde dehydrogenase (AdhE) (PDB:1A4S)
GC_00001751	Acyl-CoA reductase or other NAD-dependent aldehyde dehydrogenase (AdhE) (PDB:1A4S)
GC_00000345	Acyl-CoA thioesterase FadM (FadM) (PDB:2FUJ)
GC_00000545	Acyl-CoA thioesterase FadM (FadM) (PDB:2FUJ)
GC_00000680	Acyl-CoA thioesterase FadM (FadM) (PDB:2FUJ)
GC_00001747	Acyl-coenzyme A synthetase/AMP-(fatty) acid ligase (Acs) (PDB:4B2O) (PUBMED:14638756)
GC_00001623	Adenine-specific DNA glycosylase, acts on AG and A-oxoG pairs (MutY) (PDB:1KG2)
GC_00001501	Adenylate cyclase, class 3 (AcyC) (PDB:1AB8)
GC_00001090	Adenylate kinase or related kinase (Adk) (PDB:1AK2)
GC_00000396	Adenylosuccinate synthase (PurA) (PDB:1ADE)
GC_00000943	Adenylylsulfate kinase or related kinase (CysC) (PDB:2GKS)|Sulfate adenylyltransferase subunit 1, EFTu-like GTPase family (CysN) (PDB:1ZUN)
GC_00001041	ADP-heptose:LPS heptosyltransferase (RfaF) (PDB:1PSW)|Flp pilus assembly protein TadD, contains TPR repeats (TadD) (PDB:3WXX)
GC_00000744	ADP-ribose pyrophosphatase domain of DNA damage- and competence-inducible protein CinA (CinA) (PDB:4CT9) (PUBMED:25313401)
GC_00000741	ADP-ribose pyrophosphatase YjhB, NUDIX family (YjhB) (PDB:3GZ5)
GC_00001448	Agmatine/peptidylarginine deiminase (AguA) (PDB:1VKP)
GC_00000688	AICAR transformylase/IMP cyclohydrolase PurH (PurH) (PDB:1G8M)
GC_00001218	Alanine-alpha-ketoisovalerate (or valine-pyruvate) aminotransferase (AvtA) (PDB:3G7Q)
GC_00001757	Alanyl-tRNA synthetase (AlaS) (PDB:2ZZE)
GC_00000854	Alcohol dehydrogenase, class IV (EutG) (PDB:6AHC)
GC_00001175	Aldo/keto reductase, related to diketogulonate reductase (ARA1) (PDB:1Q13)
GC_00000229	Alkyl hydroperoxide reductase subunit AhpC (peroxiredoxin) (AhpC) (PDB:2RII)
GC_00001454	Alpha-amylase/alpha-mannosidase, GH57 family (PDB:1K1W)
GC_00000991	Altronate dehydratase (UxaA) (PDB:6U7L)
GC_00001172	Aminopeptidase N, contains DUF3458 domain (PepN) (PDB:6ATK) (PUBMED:24123841)
GC_00001604	Ammonia channel protein AmtB (AmtB) (PDB:1U77)
GC_00001479	Anaerobic selenocysteine-containing dehydrogenase (BisC) (PDB:1EU1)
GC_00001200	Anaerobic selenocysteine-containing dehydrogenase (BisC) (PDB:1EU1)|Fe-S-cluster-containing dehydrogenase component (DMSO reductase) (HybA) (PDB:2VPW)
GC_00001646	Anion-transporting ATPase, ArsA/GET3 family (ArsA) (PDB:1F48)
GC_00000772	Anthranilate phosphoribosyltransferase, glycosyltransferase domain (TrpD) (PDB:1KGZ)
GC_00000466	Anthranilate/para-aminobenzoate synthase component II (glutamine amidotransferase) (PabA) (PDB:1I1Q)
GC_00000865	Anthranilate/para-aminobenzoate synthase component II (glutamine amidotransferase) (PabA) (PDB:1I1Q)
GC_00001516	Anthranilate/para-aminobenzoate synthases component I (TrpE) (PDB:1I1Q)
GC_00001573	Anthranilate/para-aminobenzoate synthases component I (TrpE) (PDB:1I1Q)
GC_00000400	Anti-anti-sigma regulatory factor (antagonist of anti-sigma factor) (SpoIIAA) (PDB:1AUZ)
GC_00001523	AraC-type DNA-binding domain and AraC-containing proteins (AraC) (PDB:1BL0)
GC_00000862	Archaeal fructose-1,6-bisphosphatase or related enzyme, inositol monophosphatase family (SuhB) (PDB:1AWB)
GC_00001142	Archaeal fructose-1,6-bisphosphatase or related enzyme, inositol monophosphatase family (SuhB) (PDB:1AWB)
GC_00001608	Archaeal fructose-1,6-bisphosphatase or related enzyme, inositol monophosphatase family (SuhB) (PDB:1AWB)
GC_00000196	Arginine decarboxylase (spermidine biosynthesis) (SpeA) (PDB:3N2O)
GC_00001337	Argininosuccinate lyase (ArgH) (PDB:1AOS)
GC_00000553	Argininosuccinate synthase (ArgG) (PDB:1J1Z)
GC_00001612	Arginyl-tRNA synthetase (ArgS) (PDB:1BS2)
GC_00000013	Arylsulfatase A or related enzyme, AlkP superfamily (AslA) (PDB:1E1Z)
GC_00000013	Arylsulfatase A or related enzyme, AlkP superfamily (AslA) (PDB:1E1Z)
GC_00000013	Arylsulfatase A or related enzyme, AlkP superfamily (AslA) (PDB:1E1Z)
GC_00000013	Arylsulfatase A or related enzyme, AlkP superfamily (AslA) (PDB:1E1Z)
GC_00000013	Arylsulfatase A or related enzyme, AlkP superfamily (AslA) (PDB:1E1Z)
GC_00000100	Arylsulfatase A or related enzyme, AlkP superfamily (AslA) (PDB:1E1Z)
GC_00000100	Arylsulfatase A or related enzyme, AlkP superfamily (AslA) (PDB:1E1Z)
GC_00000104	Arylsulfatase A or related enzyme, AlkP superfamily (AslA) (PDB:1E1Z)
GC_00000135	Arylsulfatase A or related enzyme, AlkP superfamily (AslA) (PDB:1E1Z)
GC_00000135	Arylsulfatase A or related enzyme, AlkP superfamily (AslA) (PDB:1E1Z)
GC_00000142	Arylsulfatase A or related enzyme, AlkP superfamily (AslA) (PDB:1E1Z)
GC_00000174	Arylsulfatase A or related enzyme, AlkP superfamily (AslA) (PDB:1E1Z)
GC_00000182	Arylsulfatase A or related enzyme, AlkP superfamily (AslA) (PDB:1E1Z)
GC_00000182	Arylsulfatase A or related enzyme, AlkP superfamily (AslA) (PDB:1E1Z)
GC_00000186	Arylsulfatase A or related enzyme, AlkP superfamily (AslA) (PDB:1E1Z)
GC_00000823	Arylsulfatase A or related enzyme, AlkP superfamily (AslA) (PDB:1E1Z)
GC_00000930	Arylsulfatase A or related enzyme, AlkP superfamily (AslA) (PDB:1E1Z)
GC_00000985	Arylsulfatase A or related enzyme, AlkP superfamily (AslA) (PDB:1E1Z)
GC_00001079	Arylsulfatase A or related enzyme, AlkP superfamily (AslA) (PDB:1E1Z)
GC_00001143	Arylsulfatase A or related enzyme, AlkP superfamily (AslA) (PDB:1E1Z)
GC_00001250	Arylsulfatase A or related enzyme, AlkP superfamily (AslA) (PDB:1E1Z)
GC_00001254	Arylsulfatase A or related enzyme, AlkP superfamily (AslA) (PDB:1E1Z)
GC_00001275	Arylsulfatase A or related enzyme, AlkP superfamily (AslA) (PDB:1E1Z)
GC_00001351	Arylsulfatase A or related enzyme, AlkP superfamily (AslA) (PDB:1E1Z)
GC_00001355	Arylsulfatase A or related enzyme, AlkP superfamily (AslA) (PDB:1E1Z)
GC_00001356	Arylsulfatase A or related enzyme, AlkP superfamily (AslA) (PDB:1E1Z)
GC_00001420	Arylsulfatase A or related enzyme, AlkP superfamily (AslA) (PDB:1E1Z)
GC_00001491	Arylsulfatase A or related enzyme, AlkP superfamily (AslA) (PDB:1E1Z)
GC_00001495	Arylsulfatase A or related enzyme, AlkP superfamily (AslA) (PDB:1E1Z)
GC_00001583	Arylsulfatase A or related enzyme, AlkP superfamily (AslA) (PDB:1E1Z)
GC_00001613	Arylsulfatase A or related enzyme, AlkP superfamily (AslA) (PDB:1E1Z)
GC_00001655	Arylsulfatase A or related enzyme, AlkP superfamily (AslA) (PDB:1E1Z)
GC_00001657	Arylsulfatase A or related enzyme, AlkP superfamily (AslA) (PDB:1E1Z)
GC_00001702	Arylsulfatase A or related enzyme, AlkP superfamily (AslA) (PDB:1E1Z)
GC_00001709	Arylsulfatase A or related enzyme, AlkP superfamily (AslA) (PDB:1E1Z)
GC_00001743	Arylsulfatase A or related enzyme, AlkP superfamily (AslA) (PDB:1E1Z)
GC_00001754	Arylsulfatase A or related enzyme, AlkP superfamily (AslA) (PDB:1E1Z)
GC_00001076	Asparagine synthetase B (glutamine-hydrolyzing) (AsnB) (PDB:2ETD) (PUBMED:25951518)
GC_00001577	Asparagine synthetase B (glutamine-hydrolyzing) (AsnB) (PDB:2ETD) (PUBMED:25951518)
GC_00000318	Aspartate carbamoyltransferase, catalytic subunit (PyrB) (PDB:1NBE)
GC_00000455	Aspartate kinase (MetL1) (PDB:2CDQ)
GC_00001290	Aspartate oxidase (NadB) (PDB:1KNP)
GC_00000950	Aspartate/aromatic aminotransferase (TyrB) (PDB:1AAM)
GC_00000348	Aspartate/methionine/tyrosine aminotransferase (AspB) (PDB:2O0R)
GC_00001545	Aspartate/methionine/tyrosine aminotransferase (AspB) (PDB:2O0R)
GC_00001713	Aspartate/methionine/tyrosine aminotransferase (AspB) (PDB:2O0R)
GC_00000989	Aspartyl/asparaginyl-tRNA synthetase (AsnS) (PDB:3KFU)
GC_00000279	Aspartyl-tRNA synthetase (AspS) (PDB:1C0A)
GC_00001008	Asp-tRNAAsn/Glu-tRNAGln amidotransferase A subunit or related amidase (GatA) (PDB:3H0L)
GC_00001390	Asp-tRNAAsn/Glu-tRNAGln amidotransferase B subunit (GatB) (PDB:3H0M)
GC_00000488	Asp-tRNAAsn/Glu-tRNAGln amidotransferase C subunit (GatC) (PDB:3H0L)
GC_00000453	ATP phosphoribosyltransferase (HisG) (PDB:1H3D)
GC_00000393	ATPase components of ABC transporters with duplicated ATPase domains (Uup) (PDB:5ZXD)
GC_00000472	ATPase components of ABC transporters with duplicated ATPase domains (Uup) (PDB:5ZXD)
GC_00001464	ATPase components of ABC transporters with duplicated ATPase domains (Uup) (PDB:5ZXD)
GC_00000826	ATPase subunit MlaF of the ABC-type intermembrane phospholipid transporter Mla (MlaF) (PDB:6IC4)
GC_00000364	ATP-dependent Clp protease adapter protein ClpS (ClpS) (PDB:1LZW)
GC_00000218	ATP-dependent Clp protease, ATP-binding subunit ClpA (ClpA) (PDB:1KSF)
GC_00001049	ATP-dependent Clp protease, ATP-binding subunit ClpA (ClpA) (PDB:1KSF)
GC_00000654	ATP-dependent protease Clp, ATPase subunit ClpX (ClpX) (PDB:3HTE)
GC_00000213	ATP-dependent protease ClpP, protease subunit (ClpP) (PDB:1TG6)
GC_00000227	ATP-dependent protease ClpP, protease subunit (ClpP) (PDB:1TG6)
GC_00000648	ATP-dependent Zn proteases (HflB) (PDB:1LV7)
GC_00000908	ATP-dependent Zn proteases (HflB) (PDB:1LV7)
GC_00000366	Bacillithiol/mycothiol S-transferase BstA/DinB, DinB/YfiT family (unrelated to E. coli DinB) (DinB) (PDB:2QE9) (PUBMED:22059487;24821014)
GC_00000255	Bacterial nucleoid DNA-binding protein IHF-alpha (HimA) (PDB:1B8Z)
GC_00000297	Bacterial nucleoid DNA-binding protein IHF-alpha (HimA) (PDB:1B8Z)
GC_00000259	Bacterioferritin (cytochrome b1) (Bfr) (PDB:4E6K)
GC_00002604	Bacterioferritin (cytochrome b1) (Bfr) (PDB:4E6K)
GC_00001370	Beta-phosphoglucomutase, HAD superfamily (YcjU) (PDB:3E58) (PUBMED:29684280)
GC_00001443	Beta-phosphoglucomutase, HAD superfamily (YcjU) (PDB:3E58) (PUBMED:29684280)
GC_00000926	Bifunctional DNase/RNase (PDB:1SJ5) (PUBMED:20018603)
GC_00000563	Bifunctional protein GlmU, N-acetylglucosamine-1-phosphate-uridyltransferase/glucosamine-1-phosphate-acetyltransferase (GlmU) (PDB:3FWW)
GC_00000739	Bifunctional protein GlmU, N-acetylglucosamine-1-phosphate-uridyltransferase/glucosamine-1-phosphate-acetyltransferase (GlmU) (PDB:3FWW)
GC_00000358	Biopolymer transport protein ExbB/TolQ (TolQ) (PDB:5SV0)
GC_00000508	Biopolymer transport protein ExbB/TolQ (TolQ) (PDB:5SV0)
GC_00000705	Biopolymer transport protein ExbB/TolQ (TolQ) (PDB:5SV0)
GC_00000932	Biopolymer transport protein ExbB/TolQ (TolQ) (PDB:5SV0)
GC_00001246	Biopolymer transport protein ExbB/TolQ (TolQ) (PDB:5SV0)
GC_00001269	Biopolymer transport protein ExbB/TolQ (TolQ) (PDB:5SV0)
GC_00000310	Biopolymer transport protein ExbD (ExbD) (PDB:2JWK)
GC_00000392	Biopolymer transport protein ExbD (ExbD) (PDB:2JWK)
GC_00000410	Biopolymer transport protein ExbD (ExbD) (PDB:2JWK)
GC_00000504	Biopolymer transport protein ExbD (ExbD) (PDB:2JWK)
GC_00000541	Biopolymer transport protein ExbD (ExbD) (PDB:2JWK)
GC_00000683	Biopolymer transport protein ExbD (ExbD) (PDB:2JWK)
GC_00001341	Biopolymer transport protein ExbD (ExbD) (PDB:2JWK)
GC_00000902	Biotin carboxyl carrier protein (AccB) (PDB:1A6X)
GC_00000660	Biotin synthase or related enzyme (BioB) (PDB:1R30)
GC_00000653	Broad specificity phosphatase PhoE (PhoE) (PDB:1EBB)
GC_00000607	Broad specificity polyphosphatase and 5'/3'-nucleotidase SurE (SurE) (PDB:2V4N)
GC_00001238	cAMP-binding domain of CRP or a regulatory subunit of cAMP-dependent protein kinases (Crp) (PDB:1FT9)|Predicted acylesterase/phospholipase RssA, containd patatin domain (RssA) (PDB:5FQU)
GC_00001154	Carbamoylphosphate synthase large subunit (CarB) (PDB:1C30)
GC_00001111	Carbamoylphosphate synthase small subunit (CarA) (PDB:1C30)
GC_00000521	Carboxysome shell and ethanolamine utilization microcompartment protein CcmK/EutM (CcmL) (PDB:2HD3)
GC_00000602	Carboxysome shell and ethanolamine utilization microcompartment protein CcmK/EutM (CcmL) (PDB:2HD3)
GC_00000987	Carboxysome shell and ethanolamine utilization microcompartment protein CcmK/EutM (CcmL) (PDB:2HD3)
GC_00000022	Carboxysome shell and ethanolamine utilization microcompartment protein CcmL/EutN (CcmK) (PDB:2A10)
GC_00000022	Carboxysome shell and ethanolamine utilization microcompartment protein CcmL/EutN (CcmK) (PDB:2A10)
GC_00000181	Catalase (peroxidase I) (KatG) (PDB:5SX1) (PUBMED:31337720)
GC_00001349	Cbb3-type cytochrome oxidase, cytochrome c subunit FixO (CcoO) (PDB:3MK7)|Cbb3-type cytochrome oxidase, subunit 1 (CcoN) (PDB:3MK7)
GC_00000159	CBS domain (CBS) (PDB:1B3O)
GC_00000749	c-di-AMP phosphodiesterase AtaC or nucleotide pyrophosphatase, AlkP superfamily (AtaC) (PDB:1EI6) (PUBMED:32188788)
GC_00000343	c-di-AMP synthetase, contains DisA_N domain (DisA) (PDB:2FB5)
GC_00001678	CDP-diglyceride synthetase (CdsA) (PDB:4Q2E)
GC_00001616	Cell division protein CpoB, coordinates peptidoglycan biosynthesis and outer membrane constriction (CpoB) (PDB:2WZ7) (PUBMED:25951518)
GC_00001718	Cell division protein CpoB, coordinates peptidoglycan biosynthesis and outer membrane constriction (CpoB) (PDB:2WZ7) (PUBMED:25951518)
GC_00000042	Cell division septum initiation protein DivIVA, interacts with FtsZ and MinD (DivIVA) (PDB:2WUJ)
GC_00001186	Cell fate regulator YaaT, PSP1 superfamily (controls sporulation, competence, biofilm development) (YaaT) (PUBMED:23490197)
GC_00001367	Cell fate regulator YaaT, PSP1 superfamily (controls sporulation, competence, biofilm development) (YaaT) (PUBMED:23490197)
GC_00000215	Chaperedoxin CnoX, contains thioredoxin-like and TPR-like domains, YbbN/TrxSC family (CnoX) (PDB:3QDN) (PUBMED:21498507;29754824)
GC_00000542	Chaperedoxin CnoX, contains thioredoxin-like and TPR-like domains, YbbN/TrxSC family (CnoX) (PDB:3QDN) (PUBMED:21498507;29754824)
GC_00000007	Chaperonin GroEL (HSP60 family) (GroEL) (PDB:1AON)
GC_00000007	Chaperonin GroEL (HSP60 family) (GroEL) (PDB:1AON)
GC_00000007	Chaperonin GroEL (HSP60 family) (GroEL) (PDB:1AON)
GC_00000591	Chorismate dehydratase (menaquinone biosynthesis, futalosine pathway) (MqnA) (PDB:2I6E)
GC_00000497	Chorismate mutase AroH (AroH) (PDB:1COM)
GC_00000837	Chorismate synthase (AroC) (PDB:1Q1L)
GC_00000712	Chromatin segregation and condensation protein Rec8/ScpA/Scc1, kleisin family (ScpA) (PDB:3W6J)
GC_00000779	Chromosomal replication initiation ATPase DnaA (DnaA) (PDB:1L8Q)
GC_00000951	Chromosome segregation and condensation protein ScpB (ScpB) (PDB:1T6S)
GC_00000986	Chromosome segregation and condensation protein ScpB (ScpB) (PDB:1T6S)
GC_00001755	Chromosome segregation ATPase Smc (Smc) (PDB:5XG3)
GC_00001733	Chromosome segregation ATPase Smc (Smc) (PDB:5XG3)|WD40 repeat (WD40) (PDB:3UVN)
GC_00000619	Chromosome segregation protein Spo0J, contains ParB-like nuclease domain (Spo0J) (PDB:1R71)
GC_00000090	Circularly permuted ATP-grasp protein (PDB:3N6X) (PUBMED:20023723)
GC_00000090	Circularly permuted ATP-grasp protein (PDB:3N6X) (PUBMED:20023723)
GC_00000094	Citrate synthase (GltA) (PDB:3TQG) (PUBMED:25211225)
GC_00000094	Citrate synthase (GltA) (PDB:3TQG) (PUBMED:25211225)
GC_00001621	Class II terpene cyclase family protein AF1543 (AF1543)|Predicted peptidase (PDB:3DOH)
GC_00001650	Clumping factor A-related surface protein, MSCRAMM (microbial surface components recognizing adhesive matrix molecules) family, DEv-IgG fold (ClfA) (PDB:1N67) (PUBMED:12485987)
GC_00001506	CMP-2-keto-3-deoxyoctulosonic acid synthetase (KdsB) (PDB:1VH1)
GC_00000149	Cob(II)alamin adenosyltransferase (PduO) (PDB:1NOG)
GC_00000016	Co-chaperonin GroES (HSP10) (GroES)
GC_00000016	Co-chaperonin GroES (HSP10) (GroES)
GC_00000241	Co-chaperonin GroES (HSP10) (GroES)
GC_00001438	Colicin V production accessory protein CvpA, regulator of purF expression and biofilm formation (CvpA) (PUBMED:27795353)
GC_00000964	Coproheme decarboxylase/chlorite dismutase (HemQ) (PDB:1T0T) (PUBMED:15965735;25602700;27758026;31423350)
GC_00000906	Coproporphyrinogen-III oxidase HemN (oxygen-independent) or related Fe-S oxidoreductase (HemN) (PDB:1OLT)
GC_00001294	Coproporphyrinogen-III oxidase HemN (oxygen-independent) or related Fe-S oxidoreductase (HemN) (PDB:1OLT)
GC_00001046	C-terminal processing protease CtpA/Prc, contains a PDZ domain (CtpA) (PDB:6IQU)
GC_00001054	C-terminal processing protease CtpA/Prc, contains a PDZ domain (CtpA) (PDB:6IQU)
GC_00001363	C-terminal processing protease CtpA/Prc, contains a PDZ domain (CtpA) (PDB:6IQU)
GC_00001307	CTP synthase (UTP-ammonia lyase) (PyrG) (PDB:1S1M)
GC_00001326	CTP-dependent cyclometallase, nickel-pincer nucleotide (NPN) cofactor biosynthesis (LarC) (PDB:3C19) (PUBMED:29887527)
GC_00000034	Cu/Ag efflux pump CusA (CusA) (PDB:3K07)
GC_00000040	Cu/Ag efflux pump CusA (CusA) (PDB:3K07)
GC_00000294	Cyclic di-AMP-specific phosphodiesterase PgpH, HD superfamily (PgpH) (PUBMED:25583510)
GC_00001415	Cyclic di-GMP metabolism protein, combines GGDEF and EAL domains with a 6TM membrane domain
GC_00000850	Cystathionine beta-lyase/cystathionine gamma-synthase (MetC) (PDB:1CL1)
GC_00001352	Cystathionine beta-lyase/cystathionine gamma-synthase (MetC) (PDB:1CL1)
GC_00000333	Cysteine desulfurase/Cysteine sulfinate desulfinase IscS or related enzyme, NifS family (NifS) (PDB:4IXO) (PUBMED:22773787;25825430)
GC_00000723	Cysteine desulfurase/Cysteine sulfinate desulfinase IscS or related enzyme, NifS family (NifS) (PDB:4IXO) (PUBMED:22773787;25825430)
GC_00001305	Cysteine desulfurase/Cysteine sulfinate desulfinase IscS or related enzyme, NifS family (NifS) (PDB:4IXO) (PUBMED:22773787;25825430)
GC_00000335	Cysteine synthase (CysK) (PDB:1FCJ)
GC_00001119	Cysteinyl-tRNA synthetase (CysS) (PDB:1LI5)
GC_00000931	Cytidine deaminase (Cdd) (PDB:1AF2)
GC_00001115	Cytidylate kinase (Cmk) (PDB:3R20) (PUBMED:19111750;25691594;28928205)
GC_00000903	Cytochrome c peroxidase (MauG) (PDB:1EB7)
GC_00001570	Cytochrome c peroxidase (MauG) (PDB:1EB7)
GC_00000177	Cytochrome c, mono- and diheme variants (CccA) (PDB:1A2S)
GC_00000414	Cytochrome c, mono- and diheme variants (CccA) (PDB:1A2S)
GC_00001309	Cytochrome c, mono- and diheme variants (CccA) (PDB:1A2S)
GC_00001358	Cytochrome c, mono- and diheme variants (CccA) (PDB:1A2S)
GC_00001630	Cytochrome c, mono- and diheme variants (CccA) (PDB:1A2S)
GC_00001653	Cytochrome c, mono- and diheme variants (CccA) (PDB:1A2S)
GC_00001710	Cytochrome c, mono- and diheme variants (CccA) (PDB:1A2S)
GC_00001728	Cytochrome c, mono- and diheme variants (CccA) (PDB:1A2S)
GC_00001507	Cytochrome c, mono- and diheme variants (CccA) (PDB:1A2S)|Glucose/arabinose dehydrogenase, beta-propeller fold (YliI) (PDB:1C9U)
GC_00001764	Cytochrome c, mono- and diheme variants (CccA) (PDB:1A2S)|WD40 repeat (WD40) (PDB:3UVN)
GC_00000791	Cytochrome c2 (Cyc7) (PDB:1YEA)
GC_00001732	Cytochrome c551/c552 (CytC552) (PDB:2ZXY)
GC_00000788	Cytochrome c553 (CytC553) (PDB:6Q2U)
GC_00001401	Cytochrome c553 (CytC553) (PDB:6Q2U)
GC_00001486	Cytochrome c553 (CytC553) (PDB:6Q2U)
GC_00001761	Cytochrome c553 (CytC553) (PDB:6Q2U)
GC_00000782	Cytochrome c556 (CytC556) (PDB:1E83)
GC_00000408	Cytochrome oxidase Cu insertion factor, SCO1/SenC/PrrC family (Sco1) (PDB:1ON4)
GC_00001578	Cytochrome oxidase Cu insertion factor, SCO1/SenC/PrrC family (Sco1) (PDB:1ON4)
GC_00000803	Cytochrome oxidase maturation protein, CcoS/FixS family (FixS)
GC_00000811	D-alanine-D-alanine ligase or related ATP-grasp enzyme (DdlA) (PDB:1E4E)
GC_00001451	D-alanyl-lipoteichoic acid acyltransferase DltB, MBOAT superfamily (DltB) (PDB:6BUG)
GC_00001383	D-aminoacyl-tRNA deacylase (Dtd) (PDB:1J7G) (PUBMED:10918062;16902403;24302572)
GC_00001547	D-arabinose 5-phosphate isomerase GutQ (GutQ) (PDB:5UQI)|Signal-transduction protein containing cAMP-binding, CBS, and nucleotidyltransferase domains
GC_00000273	dCTP deaminase (Dcd) (PDB:1XS1)
GC_00001658	Dehydrogenase (flavoprotein) (FixC) (PDB:4OPU)
GC_00000919	Delta-aminolevulinic acid dehydratase, porphobilinogen synthase (HemB) (PDB:1I8J)
GC_00000980	Deoxyhypusine synthase (DYS1) (PDB:1DHS)
GC_00000152	Deoxyribose-phosphate aldolase (DeoC) (PDB:1J2W)
GC_00000920	Deoxyxylulose-5-phosphate synthase (Dxs) (PDB:2O1S)
GC_00000992	dGTP triphosphohydrolase (Dgt) (PDB:6OI7)
GC_00000856	Di- and tricarboxylate antiporter (CitT) (PDB:4F35)
GC_00000633	Di- or tripeptidase (PepD2) (PDB:2QYV)
GC_00001364	Di- or tripeptidase (PepD2) (PDB:2QYV)
GC_00000325	Dienelactone hydrolase (DLH) (PDB:4ZV9)
GC_00000417	Dihydrofolate reductase (FolA) (PDB:1DDR)
GC_00000203	Dihydrolipoamide dehydrogenase (E3) component of pyruvate/2-oxoglutarate dehydrogenase complex or glutathione oxidoreductase (Lpd) (PDB:6QKG)
GC_00000536	Dihydrolipoamide dehydrogenase (E3) component of pyruvate/2-oxoglutarate dehydrogenase complex or glutathione oxidoreductase (Lpd) (PDB:6QKG)
GC_00000855	Dihydrolipoamide dehydrogenase (E3) component of pyruvate/2-oxoglutarate dehydrogenase complex or glutathione oxidoreductase (Lpd) (PDB:6QKG)
GC_00000888	Dihydrolipoamide dehydrogenase (E3) component of pyruvate/2-oxoglutarate dehydrogenase complex or glutathione oxidoreductase (Lpd) (PDB:6QKG)
GC_00000708	Dihydroorotase or related cyclic amidohydrolase (AllB) (PDB:1J79)
GC_00001492	Dihydroorotase or related cyclic amidohydrolase (AllB) (PDB:1J79)
GC_00001295	Dihydroorotate dehydrogenase (PyrD) (PDB:1GT8)
GC_00000793	Dihydropteroate synthase (FolP) (PDB:1AD1)
GC_00001430	Dihydropteroate synthase (FolP) (PDB:1AD1)
GC_00000851	Dihydroxyacid dehydratase/phosphogluconate dehydratase (IlvD) (PDB:2GP4)
GC_00000978	Dihydroxyacid dehydratase/phosphogluconate dehydratase (IlvD) (PDB:2GP4)
GC_00001620	Dihydroxyacid dehydratase/phosphogluconate dehydratase (IlvD) (PDB:2GP4)
GC_00001606	Dipeptidyl aminopeptidase/acylaminoacyl peptidase (DAP2) (PDB:2JBW)
GC_00001091	DNA gyrase/topoisomerase IV, subunit A (GyrA) (PDB:1SUU)
GC_00001414	DNA gyrase/topoisomerase IV, subunit A (GyrA) (PDB:1SUU)
GC_00000696	DNA gyrase/topoisomerase IV, subunit B (GyrB) (PDB:1EI1)
GC_00000775	DNA gyrase/topoisomerase IV, subunit B (GyrB) (PDB:1EI1)
GC_00001331	DNA mismatch repair ATPase MutL (MutL) (PDB:1B62)
GC_00000814	DNA mismatch repair ATPase MutS (MutS) (PDB:1E3M)
GC_00001600	DNA mismatch repair ATPase MutS (MutS) (PDB:1E3M)
GC_00000479	DNA polymerase B elongation subunit (PolB) (PDB:6P1H)|Predicted 3'-5' exonuclease related to the exonuclease domain of PolB
GC_00001025	DNA polymerase III sliding clamp (beta) subunit, PCNA homolog (DnaN) (PDB:1JQJ)
GC_00001204	DNA polymerase III, alpha subunit (DnaE) (PDB:2HNH)
GC_00001431	DNA polymerase III, alpha subunit (DnaE) (PDB:2HNH)
GC_00000284	DNA polymerase III, delta subunit (HolA) (PDB:3ZH9)
GC_00000869	DNA polymerase III, gamma/tau subunits (DnaX) (PDB:1A5T)
GC_00001669	DNA polymerase III, gamma/tau subunits (DnaX) (PDB:1A5T)
GC_00001680	DNA primase (bacterial type) (DnaG) (PDB:3B39) (PUBMED:28128549)
GC_00000933	DNA repair exonuclease SbcCD nuclease subunit (SbcD) (PDB:6S85)
GC_00001409	DNA repair exonuclease SbcCD nuclease subunit (SbcD) (PDB:6S85)
GC_00000026	DNA repair protein RadC, contains a helix-hairpin-helix DNA-binding motif (RadC) (PDB:2QLC) (PUBMED:9695921)
GC_00000026	DNA repair protein RadC, contains a helix-hairpin-helix DNA-binding motif (RadC) (PDB:2QLC) (PUBMED:9695921)
GC_00000026	DNA repair protein RadC, contains a helix-hairpin-helix DNA-binding motif (RadC) (PDB:2QLC) (PUBMED:9695921)
GC_00000026	DNA repair protein RadC, contains a helix-hairpin-helix DNA-binding motif (RadC) (PDB:2QLC) (PUBMED:9695921)
GC_00000026	DNA repair protein RadC, contains a helix-hairpin-helix DNA-binding motif (RadC) (PDB:2QLC) (PUBMED:9695921)
GC_00001117	DNA segregation ATPase FtsK/SpoIIIE or related protein (FtsK) (PDB:2IUT)
GC_00001667	DNA segregation ATPase FtsK/SpoIIIE or related protein (FtsK) (PDB:2IUT)|Polyhydroxyalkanoate synthesis regulator phasin (PhaF)
GC_00001380	DNA topoisomerase IA (TopA) (PDB:1CY0)|Uncharacterized C-terminal domain of topoisomerase IA
GC_00001474	DNA-binding beta-propeller fold protein YncE (YncE) (PDB:3VGZ) (PUBMED:22120742;28628661)
GC_00000544	DNA-binding nucleoid-associated protein YbaB/EfbC (YbaB) (PDB:1J8B) (PUBMED:19594923;22544270)
GC_00000897	DNA-binding protein SpoVG, cell septation regulator (SpoVG) (PDB:2I9X) (PUBMED:23818957)
GC_00000531	DNA-binding response regulator, ActR/RegA family, consists of REC and Fis-type HTH domains (PDB:3RQI)
GC_00000585	DNA-binding response regulator, NarL/FixJ family, contains REC and HTH domains (CitB) (PDB:1A04)
GC_00000657	DNA-binding response regulator, NarL/FixJ family, contains REC and HTH domains (CitB) (PDB:1A04)
GC_00000363	DNA-binding response regulator, OmpR family, contains REC and winged-helix (wHTH) domain (OmpR) (PDB:1XHF)
GC_00000429	DNA-binding response regulator, OmpR family, contains REC and winged-helix (wHTH) domain (OmpR) (PDB:1XHF)
GC_00000467	DNA-binding response regulator, OmpR family, contains REC and winged-helix (wHTH) domain (OmpR) (PDB:1XHF)
GC_00000610	DNA-binding response regulator, OmpR family, contains REC and winged-helix (wHTH) domain (OmpR) (PDB:1XHF)
GC_00000618	DNA-binding response regulator, OmpR family, contains REC and winged-helix (wHTH) domain (OmpR) (PDB:1XHF)
GC_00000621	DNA-binding response regulator, OmpR family, contains REC and winged-helix (wHTH) domain (OmpR) (PDB:1XHF)
GC_00000630	DNA-binding response regulator, OmpR family, contains REC and winged-helix (wHTH) domain (OmpR) (PDB:1XHF)
GC_00000385	DNA-binding transcriptional regulator of sugar metabolism, DeoR/GlpR family (GlpR)
GC_00000110	DNA-binding transcriptional regulator, IscR family (IscR) (PDB:1XD7)
GC_00001029	DNA-binding transcriptional regulator, IscR family (IscR) (PDB:1XD7)
GC_00000546	DNA-binding transcriptional regulator, LacI/PurR family (PurR) (PDB:1BDH)|AraC-type DNA-binding domain and AraC-containing proteins (AraC) (PDB:1BL0)
GC_00000303	DNA-binding transcriptional regulator, LysR family (LysR) (PDB:2FYI)
GC_00000805	DNA-binding transcriptional response regulator, NtrC family, contains REC, AAA-type ATPase, and a Fis-type DNA-binding domains (AtoC) (PDB:1ZY2)
GC_00001152	DNA-binding transcriptional response regulator, NtrC family, contains REC, AAA-type ATPase, and a Fis-type DNA-binding domains (AtoC) (PDB:1ZY2)
GC_00001286	DNA-binding transcriptional response regulator, NtrC family, contains REC, AAA-type ATPase, and a Fis-type DNA-binding domains (AtoC) (PDB:1ZY2)
GC_00001599	DNA-binding transcriptional response regulator, NtrC family, contains REC, AAA-type ATPase, and a Fis-type DNA-binding domains (AtoC) (PDB:1ZY2)
GC_00001224	DNA-binding transcriptional response regulator, NtrC family, contains REC, AAA-type ATPase, and a Fis-type DNA-binding domains (AtoC) (PDB:1ZY2)|FhlA-type transcriptional regulator, contains GAF, AAA-type ATPase, and DNA-binding Fis domains (FhlA)
GC_00000652	DNA-directed RNA polymerase specialized sigma subunit (FliA) (PDB:1RP3)
GC_00000413	DNA-directed RNA polymerase specialized sigma subunit, sigma24 family (RpoE) (PDB:2Q1Z)
GC_00000551	DNA-directed RNA polymerase specialized sigma subunit, sigma24 family (RpoE) (PDB:2Q1Z)
GC_00000580	DNA-directed RNA polymerase specialized sigma subunit, sigma24 family (RpoE) (PDB:2Q1Z)
GC_00000650	DNA-directed RNA polymerase specialized sigma subunit, sigma24 family (RpoE) (PDB:2Q1Z)
GC_00000695	DNA-directed RNA polymerase specialized sigma subunit, sigma24 family (RpoE) (PDB:2Q1Z)
GC_00000702	DNA-directed RNA polymerase specialized sigma subunit, sigma24 family (RpoE) (PDB:2Q1Z)
GC_00000847	DNA-directed RNA polymerase specialized sigma subunit, sigma24 family (RpoE) (PDB:2Q1Z)
GC_00000915	DNA-directed RNA polymerase specialized sigma subunit, sigma24 family (RpoE) (PDB:2Q1Z)
GC_00001022	DNA-directed RNA polymerase specialized sigma subunit, sigma24 family (RpoE) (PDB:2Q1Z)
GC_00001064	DNA-directed RNA polymerase specialized sigma subunit, sigma24 family (RpoE) (PDB:2Q1Z)
GC_00001134	DNA-directed RNA polymerase specialized sigma subunit, sigma24 family (RpoE) (PDB:2Q1Z)
GC_00001155	DNA-directed RNA polymerase specialized sigma subunit, sigma24 family (RpoE) (PDB:2Q1Z)
GC_00001188	DNA-directed RNA polymerase specialized sigma subunit, sigma24 family (RpoE) (PDB:2Q1Z)
GC_00001241	DNA-directed RNA polymerase specialized sigma subunit, sigma24 family (RpoE) (PDB:2Q1Z)
GC_00000283	DNA-directed RNA polymerase specialized sigma subunit, sigma54 homolog (RpoN) (PDB:5BYH)
GC_00000593	DNA-directed RNA polymerase, alpha subunit/40 kD subunit (RpoA) (PDB:4KN7)
GC_00000717	DNA-directed RNA polymerase, alpha subunit/40 kD subunit (RpoA) (PDB:4KN7)
GC_00000656	DNA-directed RNA polymerase, alpha subunit/40 kD subunit (RpoA) (PDB:4KN7)|Tetratricopeptide (TPR) repeat (TPR) (PDB:3AS4)
GC_00001421	DNA-directed RNA polymerase, beta subunit/140 kD subunit (RpoB) (PDB:5UAJ)
GC_00000412	DNA-directed RNA polymerase, beta' subunit/160 kD subunit (RpoC) (PDB:1NT9)
GC_00000253	DNA-directed RNA polymerase, sigma subunit (sigma70/sigma32) (RpoD) (PDB:1SIG)
GC_00000360	DNA-directed RNA polymerase, sigma subunit (sigma70/sigma32) (RpoD) (PDB:1SIG)
GC_00000387	DNA-directed RNA polymerase, sigma subunit (sigma70/sigma32) (RpoD) (PDB:1SIG)
GC_00000462	DNA-directed RNA polymerase, sigma subunit (sigma70/sigma32) (RpoD) (PDB:1SIG)
GC_00000463	DNA-directed RNA polymerase, sigma subunit (sigma70/sigma32) (RpoD) (PDB:1SIG)
GC_00000896	DNA-directed RNA polymerase, sigma subunit (sigma70/sigma32) (RpoD) (PDB:1SIG)
GC_00000752	DNA-directed RNA polymerase, subunit K/omega (RpoZ) (PDB:3LU0)
GC_00000170	DnaJ-class molecular chaperone with C-terminal Zn finger domain (DnaJ) (PDB:1BQ0)
GC_00000912	DnaJ-class molecular chaperone with C-terminal Zn finger domain (DnaJ) (PDB:1BQ0)
GC_00000473	Double Era-like domain GTPase Der (Der) (PDB:1MKY)
GC_00000762	dsRNA-specific ribonuclease (Rnc) (PDB:1DI2)
GC_00001084	dTDP-4-amino-4,6-dideoxygalactose transaminase (WecE) (PDB:4PIW) (PUBMED:15271350)
GC_00000067	dTDP-glucose pyrophosphorylase (RmlA1) (PDB:1FXO)
GC_00000067	dTDP-glucose pyrophosphorylase (RmlA1) (PDB:1FXO)
GC_00001207	Ectoine hydroxylase-related dioxygenase, phytanoyl-CoA dioxygenase (PhyH) family (PhyH) (PDB:2A1X)
GC_00001494	Ectoine hydroxylase-related dioxygenase, phytanoyl-CoA dioxygenase (PhyH) family (PhyH) (PDB:2A1X)
GC_00001210	Elongation factor P--beta-lysine ligase (EF-P beta-lysylation pathway) (EpmA) (PDB:3A5Z) (PUBMED:20729861)
GC_00000624	Enamine deaminase RidA, house cleaning of reactive enamine intermediates, YjgF/YER057c/UK114 family (RidA) (PDB:1J7H) (PUBMED:22094463;32205462)
GC_00000667	Endo-1,4-beta-xylanase, GH35 family (XynA) (PDB:1B30)
GC_00000681	Endonuclease III (Nth) (PDB:4UOB)
GC_00000774	EndoRNase involved in mRNA decay, NYN (Nedd4-BP1/Rae1/YacP nuclease) family, contains PIN domain (Rae1) (PDB:5MQ8) (PUBMED:28363943)
GC_00000384	Enolase (Eno) (PDB:1E9I)
GC_00000864	Enoyl-[acyl-carrier-protein] reductase FabI (FabI) (PDB:1C14)
GC_00000867	Enoyl-[acyl-carrier-protein] reductase FabI (FabI) (PDB:1C14)
GC_00001068	Enoyl-CoA hydratase/carnithine racemase (CaiD) (PDB:1DCI)
GC_00001698	Enterochelin esterase or related enzyme (Fes) (PDB:2B20)
GC_00001009	Epoxyqueuosine reductase QueG (queuosine biosynthesis) (QueG) (PDB:5D08) (PUBMED:2150253)
GC_00001387	Excinuclease UvrABC ATPase subunit (UvrA) (PDB:2R6F)
GC_00001593	Excinuclease UvrABC ATPase subunit (UvrA) (PDB:2R6F)
GC_00001736	Excinuclease UvrABC ATPase subunit (UvrA) (PDB:2R6F)
GC_00001159	Excinuclease UvrABC helicase subunit UvrB (UvrB) (PDB:1C4O)
GC_00000677	Excinuclease UvrABC, nuclease subunit (UvrC) (PDB:2NRT) (PUBMED:24513124)
GC_00001636	Excinuclease UvrABC, nuclease subunit (UvrC) (PDB:2NRT) (PUBMED:24513124)
GC_00000747	Exonuclease III (XthA) (PDB:1AKO)
GC_00001767	Exonuclease VII, large subunit (XseA)
GC_00000220	Exopolyphosphatase/pppGpp-phosphohydrolase (GppA) (PDB:1T6C)
GC_00001312	Exopolysaccharide export protein/domain GumC/Wzc1 (GumC) (PUBMED:15003255;23089617)
GC_00000601	Exoribonuclease R (VacB) (PDB:6H25)
GC_00001750	FAD:protein FMN transferase ApbE (ApbE) (PDB:1VRM) (PUBMED:23558683;30154099)
GC_00001617	FAD:protein FMN transferase ApbE (ApbE) (PDB:1VRM) (PUBMED:23558683;30154099)|Na+-NQR maturation protein NqrM (NqrM) (PUBMED:26644436)
GC_00001166	Fatty acid desaturase (DesA)
GC_00001386	Fatty-acid desaturase (OLE1) (PDB:4YMK)
GC_00000074	Fe2+ or Zn2+ uptake regulation protein Fur/Zur (Fur) (PDB:1MZB)
GC_00000353	Fe2+ or Zn2+ uptake regulation protein Fur/Zur (Fur) (PDB:1MZB)
GC_00001398	Fe2+ transporter FeoB (FeoB) (PDB:3TAH) (PUBMED:32095817)
GC_00000285	Ferredoxin subunit of nitrite reductase or a ring-hydroxylating dioxygenase (NirD) (PDB:1FQT) (PUBMED:23844911)
GC_00000781	Ferredoxin subunit of nitrite reductase or a ring-hydroxylating dioxygenase (NirD) (PDB:1FQT) (PUBMED:23844911)
GC_00000454	Fe-S cluster assembly ATPase SufC (SufC) (PDB:2D3W)
GC_00000355	Fe-S cluster assembly iron-binding protein IscA (IscA) (PDB:1R94)
GC_00000838	Fe-S cluster assembly scaffold protein IscU, NifU family (IscU) (PDB:1Q48)
GC_00000271	Fe-S cluster assembly scaffold protein SufB (SufB) (PDB:1VH4)
GC_00000280	Fe-S cluster assembly scaffold protein SufB (SufB) (PDB:1VH4)
GC_00000581	Fe-S cluster carrier ATPase, Mrp/ApbC/NBP35 family (Mrp) (PDB:2PH1) (PUBMED:18616280;19114487;31709520)
GC_00001065	Fe-S cluster carrier ATPase, Mrp/ApbC/NBP35 family (Mrp) (PDB:2PH1) (PUBMED:18616280;19114487;31709520)|Exopolysaccharide export protein/domain GumC/Wzc1 (GumC) (PUBMED:15003255;23089617)
GC_00001158	Fe-S cluster-containing oxidoreductase, includes glycolate oxidase subunit GlcF (GlpC)|FAD/FMN-containing lactate dehydrogenase/glycolate oxidase (GlcD) (PDB:1AHU)
GC_00001500	Fe-S-cluster-containing dehydrogenase component (DMSO reductase) (HybA) (PDB:2VPW)|DMSO reductase anchor subunit DmsC (DmsC)
GC_00000216	FhlA-type transcriptional regulator, contains GAF, AAA-type ATPase, and DNA-binding Fis domains (FhlA)
GC_00000800	FKBP-type peptidyl-prolyl cis-trans isomerase (FkpA) (PDB:1A7X)
GC_00001059	FKBP-type peptidyl-prolyl cis-trans isomerase (trigger factor) (Tig) (PDB:5OWI)
GC_00000212	Flagellar assembly factor FliW (FliW) (PDB:2AJ7)
GC_00000969	Flagellar biosynthesis protein FlhA (FlhA) (PDB:6AI0)
GC_00000625	Flagellar biosynthesis protein FliP (FliP) (PDB:5H72)
GC_00000250	Flagellar biosynthesis protein FliQ (FliQ) (PDB:6F2D)
GC_00001643	Flavin prenyltransferase UbiX (UbiX) (PDB:1SBZ) (PUBMED:28754323;26083743)
GC_00000254	Flavodoxin/ferredoxin--NADP reductase (Fpr) (PDB:3OZU)
GC_00000567	Flp pilus assembly ATPase CpaE/TadZ, contains N-terminal REC/TadZ_N domain (CpaE) (PDB:4LDA)
GC_00000326	Flp pilus assembly protein TadB (TadB)
GC_00000464	Flp pilus assembly protein TadC (TadC)
GC_00000321	Flp pilus assembly protein, peptidase CpaA (CpaA) (PDB:3S0X) (PUBMED:19493340)
GC_00000011	Flp pilus assembly protein, pilin Flp (Flp)
GC_00000011	Flp pilus assembly protein, pilin Flp (Flp)
GC_00000011	Flp pilus assembly protein, pilin Flp (Flp)
GC_00000306	Flp pilus assembly protein, secretin CpaC (CpaC)
GC_00001472	Fluoride ion exporter CrcB/FEX, affects chromosome condensation (CrcB) (PDB:5A40)
GC_00001354	FMN and 5-amino-6-(5-phospho-D-ribitylamino)uracil phosphatase YigB, HAD superfamily (riboflavin biosynthesis) (YigB) (PDB:4JB3) (PUBMED:24123841)
GC_00001187	FMN reductase RutF, DIM6/NTAB family (RutF) (PDB:1EJE)
GC_00000635	FoF1-type ATP synthase, alpha subunit (AtpA) (PDB:3OAA)
GC_00000276	FoF1-type ATP synthase, beta subunit (AtpD) (PDB:3OAA)
GC_00000275	FoF1-type ATP synthase, delta subunit (AtpH) (PDB:1ABV)
GC_00000592	FoF1-type ATP synthase, epsilon subunit (AtpC) (PDB:3OAA) (PUBMED:29149348;30304218)
GC_00000720	FoF1-type ATP synthase, gamma subunit (AtpG) (PDB:3OAA) (PUBMED:15326535)
GC_00000456	FoF1-type ATP synthase, membrane subunit a (AtpB) (PUBMED:22931285)
GC_00001160	FoF1-type ATP synthase, membrane subunit b or b' (AtpF) (PDB:1B9U)
GC_00000210	FoF1-type ATP synthase, membrane subunit c/Archaeal/vacuolar-type H+-ATPase, subunit K (AtpE) (PDB:1C17)
GC_00000966	Folate-dependent phosphoribosylglycinamide formyltransferase PurN (PurN) (PDB:1C2T) (PUBMED:25013077)
GC_00000339	Forkhead associated (FHA) domain, binds pSer, pThr, pTyr (FHA) (PDB:2FEZ)
GC_00000494	Forkhead associated (FHA) domain, binds pSer, pThr, pTyr (FHA) (PDB:2FEZ)
GC_00000936	Forkhead associated (FHA) domain, binds pSer, pThr, pTyr (FHA) (PDB:2FEZ)
GC_00000481	Forkhead associated (FHA) domain, binds pSer, pThr, pTyr (FHA) (PDB:2FEZ)|FhlA-type transcriptional regulator, contains GAF, AAA-type ATPase, and DNA-binding Fis domains (FhlA)
GC_00001157	Forkhead associated (FHA) domain, binds pSer, pThr, pTyr (FHA) (PDB:2FEZ)|GAF domain (GAF)|DNA-binding transcriptional response regulator, NtrC family, contains REC, AAA-type ATPase, and a Fis-type DNA-binding domains (AtoC) (PDB:1ZY2)
GC_00000690	Forkhead associated (FHA) domain, binds pSer, pThr, pTyr (FHA) (PDB:2FEZ)|Phosphoserine phosphatase RsbU, regulator of sigma subunit (RsbU) (PDB:5UCG)
GC_00000419	Formaldehyde-activating enzyme (5,6,7,8-tetrahydromethanopterin hydrolyase) (Fae) (PDB:1Y5Y) (PUBMED:16237021)
GC_00000768	Formamidopyrimidine-DNA glycosylase (Nei) (PDB:1EE8)
GC_00001212	Formate-dependent nitrite reductase, periplasmic cytochrome c552 subunit (NrfA) (PDB:2J7A)|Outer membrane protein chaperone/metalloprotease BepA/YfgC, contains M48 and TPR domains (BepA) (PDB:6AIT) (PUBMED:24003122)
GC_00000127	Formylglycine-generating enzyme, required for sulfatase activity, contains SUMF1/FGE domain (YfmG) (PDB:2AFT)
GC_00000954	Formyltetrahydrofolate hydrolase (PurU) (PDB:3O1L)
GC_00000346	Fructose/tagatose bisphosphate aldolase (Fba) (PDB:1B57)
GC_00001327	Fumarate hydratase class II (FumC) (PDB:1KQ7)
GC_00001023	Fumarylacetoacetate (FAA) hydrolase family protein (PDB:2Q18)
GC_00000299	FxsA protein affecting phage T7 exclusion by the F plasmid, UPF0716 family (FxsA)
GC_00001661	GAF domain (GAF)|DNA-binding transcriptional response regulator, NtrC family, contains REC, AAA-type ATPase, and a Fis-type DNA-binding domains (AtoC) (PDB:1ZY2)
GC_00001300	Galactose mutarotase or related enzyme (GalM) (PDB:1LUR)
GC_00001259	Gamma-glutamyl phosphate reductase (ProA) (PDB:4GHK)
GC_00000489	Gamma-glutamyl-gamma-aminobutyrate hydrolase PuuD (putrescine degradation), contains GATase1-like domain (PuuD) (PDB:1L9X)
GC_00000076	GDP-D-mannose dehydratase (Gmd) (PDB:1DB3)
GC_00000076	GDP-D-mannose dehydratase (Gmd) (PDB:1DB3)
GC_00000106	GDP-D-mannose dehydratase (Gmd) (PDB:1DB3)
GC_00001053	Geranylgeranyl pyrophosphate synthase (IspA) (PDB:2AZJ)
GC_00001406	Geranylgeranyl pyrophosphate synthase (IspA) (PDB:2AZJ)
GC_00000952	Geranylgeranyl pyrophosphate synthase (IspA) (PDB:2AZJ)|Predicted redox protein with CxxCxxC motif, DUF116 family (PUBMED:25583072)
GC_00001412	GGDEF domain, diguanylate cyclase (c-di-GMP synthetase) or its enzymatically inactive variants (GGDEF) (PDB:6D9M)|HD-GYP domain, c-di-GMP phosphodiesterase class II (or its inactivated variant) (HDGYP) (PDB:5Z7C) (PUBMED:23475961)
GC_00001502	GGDEF domain, diguanylate cyclase (c-di-GMP synthetase) or its enzymatically inactive variants (GGDEF) (PDB:6D9M)|PAS domain (PAS) (PDB:2MWG)
GC_00000533	Glucosamine 6-phosphate synthetase, contains amidotransferase and phosphosugar isomerase domains (GlmS) (PDB:2J6H)
GC_00000787	Glucose/arabinose dehydrogenase, beta-propeller fold (YliI) (PDB:1C9U)
GC_00000975	Glucose/arabinose dehydrogenase, beta-propeller fold (YliI) (PDB:1C9U)
GC_00000983	Glucose/arabinose dehydrogenase, beta-propeller fold (YliI) (PDB:1C9U)
GC_00000984	Glucose/arabinose dehydrogenase, beta-propeller fold (YliI) (PDB:1C9U)
GC_00001012	Glucose/arabinose dehydrogenase, beta-propeller fold (YliI) (PDB:1C9U)
GC_00001244	Glucose/arabinose dehydrogenase, beta-propeller fold (YliI) (PDB:1C9U)
GC_00001267	Glucose/arabinose dehydrogenase, beta-propeller fold (YliI) (PDB:1C9U)
GC_00001637	Glucose/arabinose dehydrogenase, beta-propeller fold (YliI) (PDB:1C9U)
GC_00000190	Glucose/arabinose dehydrogenase, beta-propeller fold (YliI) (PDB:1C9U)|Type 1 glutamine amidotransferase (GATase1)-like domain
GC_00001741	Glucose/arabinose dehydrogenase, beta-propeller fold (YliI) (PDB:1C9U)|Uncharacterized conserved protein, PKD repeat domain (PDB:2KZW)
GC_00000492	Glucose-1-phosphate adenylyltransferase (ADP-glucose pyrophosphorylase) (GlgC) (PDB:5MNI) (PUBMED:27545622)
GC_00000520	Glucose-1-phosphate adenylyltransferase (ADP-glucose pyrophosphorylase) (GlgC) (PDB:5MNI) (PUBMED:27545622)
GC_00000380	Glucose-6-phosphate 1-dehydrogenase (Zwf) (PDB:5B7W) (PUBMED:18950999)
GC_00000719	Glucuronate isomerase (UxaC) (PDB:1J5S)
GC_00000785	Glutamate 5-kinase (ProB) (PDB:2W21)
GC_00000501	Glutamate dehydrogenase/leucine dehydrogenase (GdhA) (PDB:1B3B) (PUBMED:24391520)
GC_00001391	Glutamate N-acetyltransferase (ornithine transacetylase) (ArgJ) (PDB:1VRA)
GC_00001211	Glutamate synthase domain 1 (GltB1) (PDB:1EA0)|Glutamate synthase domain 2 (GltB2) (PDB:1EA0)|Glutamate synthase domain 3 (GltB3) (PDB:1EA0)
GC_00000331	Glutamate synthase domain 3 (GltB3) (PDB:1EA0)
GC_00000565	Glutamate-1-semialdehyde aminotransferase (HemL) (PDB:2CFB)
GC_00000424	Glutamine phosphoribosylpyrophosphate amidotransferase (PurF) (PDB:1ECB)
GC_00000735	Glutamine synthetase (GlnA) (PDB:1F1H)
GC_00001527	Glutamine synthetase adenylyltransferase (GlnE1) (PDB:1V4A)
GC_00000503	Glutamyl- or glutaminyl-tRNA synthetase (GlnS) (PDB:1EUQ)
GC_00001353	Glutamyl- or glutaminyl-tRNA synthetase (GlnS) (PDB:1EUQ)
GC_00001554	Glutamyl- or glutaminyl-tRNA synthetase (GlnS) (PDB:1EUQ)
GC_00000477	Glutamyl-tRNA reductase (HemA) (PDB:2XOE)
GC_00000877	Glutamyl-tRNA reductase (HemA) (PDB:2XOE)
GC_00001488	Glutathione synthase, LysX or RimK-type ligase, ATP-grasp superfamily (LysX) (PDB:1GLV)
GC_00000052	Glutathione synthase, LysX or RimK-type ligase, ATP-grasp superfamily (LysX) (PDB:1GLV)|Trk/Ktr K+ transport system regulatory component TrkA/KtrA/KtrC, RCK domain (TrkA) (PDB:4XTT) (PUBMED:23815639;25957408;31868587;32095817)
GC_00000052	Glutathione synthase, LysX or RimK-type ligase, ATP-grasp superfamily (LysX) (PDB:1GLV)|Trk/Ktr K+ transport system regulatory component TrkA/KtrA/KtrC, RCK domain (TrkA) (PDB:4XTT) (PUBMED:23815639;25957408;31868587;32095817)
GC_00000641	Glyceraldehyde-3-phosphate dehydrogenase/erythrose-4-phosphate dehydrogenase (GapA) (PDB:3ZDF)
GC_00001320	Glycerol kinase (GlpK) (PDB:2ZF5)
GC_00000646	Glycine cleavage system protein H (lipoate-binding) (GcvH) (PDB:1DXM)
GC_00000846	Glycine cleavage system protein T (aminomethyltransferase) (GcvT) (PDB:2GAH) (PUBMED:25433025;25505271)
GC_00001206	Glycine/D-amino acid oxidase (deaminating) (DadA) (PDB:3AWI)
GC_00001026	Glycine/serine hydroxymethyltransferase (GlyA) (PDB:1BJ4)
GC_00000570	Glycogen debranching enzyme (alpha-1,6-glucosidase) (GDB1) (PDB:5D06)
GC_00000842	Glycogen synthase (GlgA) (PDB:1RZU)
GC_00001197	Glycosyltransferase involved in cell wall bisynthesis (RfaB) (PDB:2IV7)
GC_00001253	Glycosyltransferase involved in cell wall bisynthesis (RfaB) (PDB:2IV7)
GC_00001435	Glycosyltransferase involved in cell wall bisynthesis (RfaB) (PDB:2IV7)
GC_00001524	Glycosyltransferase involved in cell wall bisynthesis (RfaB) (PDB:2IV7)
GC_00001706	Glycosyltransferase involved in cell wall bisynthesis (RfaB) (PDB:2IV7)
GC_00000347	Glycosyltransferase involved in cell wall bisynthesis (WcaA) (PDB:5MLZ)
GC_00000647	Glycosyltransferase involved in cell wall bisynthesis (WcaA) (PDB:5MLZ)
GC_00000664	Glycosyltransferase involved in cell wall bisynthesis (WcaA) (PDB:5MLZ)
GC_00001006	Glycosyltransferase involved in cell wall bisynthesis (WcaA) (PDB:5MLZ)
GC_00001313	Glycosyltransferase involved in cell wall bisynthesis (WcaA) (PDB:5MLZ)
GC_00001670	Glycosyltransferase involved in cell wall bisynthesis (WcaA) (PDB:5MLZ)
GC_00001149	Glycyl-tRNA synthetase, class II (GRS1) (PDB:2PME)
GC_00000217	Glyoxylase or a related metal-dependent hydrolase, beta-lactamase superfamily II (GloB) (PDB:1QH3) (PUBMED:25670698)
GC_00000990	GMP synthase, glutamine amidotransferase domain (GuaA1) (PDB:4WIM)|GMP synthase, PP-ATPase domain/subunit (GuaA2) (PDB:4WIM)
GC_00001205	GrpB domain, predicted nucleotidyltransferase, UPF0157 family (GrpB) (PDB:6N39)
GC_00001116	GTP 3',8-cyclase (molybdenum cofactor biosynthesis protein MoaA) (MoaA) (PDB:1TV7)
GC_00001222	GTPase involved in cell partioning and DNA repair (Obg) (PDB:1LNZ)
GC_00000587	Guanylate kinase (Gmk) (PDB:1EX6)
GC_00000957	H+/gluconate symporter GntT or related permease, GntP/DsdX family (GntT)
GC_00001109	H+/gluconate symporter GntT or related permease, GntP/DsdX family (GntT)
GC_00001392	HD superfamily phosphodieaserase, includes HD domain of RNase Y (RnaY) (PDB:3DTO) (PUBMED:19779461)
GC_00001230	HD superfamily phosphohydrolase (YdhJ) (PDB:2HEK)
GC_00001042	HEAT repeat (HEAT) (PDB:1OYZ)
GC_00001081	HEAT repeat (HEAT) (PDB:1OYZ)|Glucose/arabinose dehydrogenase, beta-propeller fold (YliI) (PDB:1C9U)
GC_00001462	HEAT repeat (HEAT) (PDB:1OYZ)|Glucose/arabinose dehydrogenase, beta-propeller fold (YliI) (PDB:1C9U)
GC_00001652	HEAT repeat (HEAT) (PDB:1OYZ)|Glucose/arabinose dehydrogenase, beta-propeller fold (YliI) (PDB:1C9U)
GC_00001772	HEAT repeat (HEAT) (PDB:1OYZ)|Glucose/arabinose dehydrogenase, beta-propeller fold (YliI) (PDB:1C9U)|Type 1 glutamine amidotransferase (GATase1)-like domain
GC_00000434	Heavy metal-bindng TRASH/YHS domain, predicted Cu/Ag metallochaperone (YHS)
GC_00001459	Heme A synthase (CtaA) (PDB:6A2J)
GC_00000162	Heme/copper-type cytochrome/quinol oxidase, subunit 1 (CyoB) (PDB:1AR1)
GC_00001497	Heme/copper-type cytochrome/quinol oxidase, subunit 2 (CyoA) (PDB:1CYW)|Cytochrome c553 (CytC553) (PDB:6Q2U)
GC_00000490	Heme/copper-type cytochrome/quinol oxidase, subunit 3 (CyoC) (PDB:1QLE)
GC_00001633	Heme/copper-type cytochrome/quinol oxidase, subunit 3 (CyoC) (PDB:1QLE)
GC_00000609	Hemolysin-related protein, contains CBS domains, UPF0053 family (TlyC) (PDB:2NQW)
GC_00001476	Hemolysin-related protein, contains CBS domains, UPF0053 family (TlyC) (PDB:2NQW)
GC_00001291	Histidinol dehydrogenase (HisD) (PDB:1K75)
GC_00000582	Histidinol phosphatase or related hydrolase of the PHP family (HIS2) (PDB:1M65)
GC_00001030	Histidinol phosphatase or related hydrolase of the PHP family (HIS2) (PDB:1M65)
GC_00001085	Histidinol phosphatase or related hydrolase of the PHP family (HIS2) (PDB:1M65)|DNA polymerase/3'-5' exonuclease PolX (PolX) (PDB:1BPB)
GC_00001493	Histidinol-phosphate/aromatic aminotransferase or cobyric acid decarboxylase (HisC) (PDB:4R2N)
GC_00000784	Histidyl-tRNA synthetase (HisS) (PDB:1KMM)
GC_00000277	Holliday junction resolvasome RuvABC DNA-binding subunit (RuvA) (PDB:1BDX)
GC_00001201	Holliday junction resolvasome RuvABC, ATP-dependent DNA helicase subunit RuvB (RuvB) (PDB:1HQC)
GC_00001425	Homoserine dehydrogenase (ThrA) (PDB:5AVO) (PUBMED:29124164)
GC_00001301	HrpA-like RNA helicase (HrpA) (PDB:5N8R)
GC_00001727	HrpA-like RNA helicase (HrpA) (PDB:5N8R)
GC_00000397	Hydroxypyruvate/dehydroerythronate isomerase, Hyi/OtnI family (Hyi) (PDB:1K77) (PUBMED:27402745)
GC_00000968	Hydroxypyruvate/dehydroerythronate isomerase, Hyi/OtnI family (Hyi) (PDB:1K77) (PUBMED:27402745)
GC_00000502	Hypoxanthine-guanine phosphoribosyltransferase (HptA) (PDB:1G9S)
GC_00000390	Imidazole glycerol phosphate synthase subunit HisF (HisF) (PDB:1OX4)
GC_00000843	Imidazoleglycerol phosphate dehydratase HisB (HisB2) (PDB:1RHY)
GC_00000230	Imidazoleglycerol phosphate synthase glutamine amidotransferase subunit HisH (HisH) (PDB:1OX4)
GC_00000608	IMP dehydrogenase/GMP reductase (GuaB) (PDB:1B3O)|Signal-transduction protein containing cAMP-binding, CBS, and nucleotidyltransferase domains
GC_00001594	Indole-3-glycerol phosphate synthase (TrpC) (PDB:6BMA)
GC_00000234	Inorganic pyrophosphatase/exopolyphosphatase (PPX1) (PDB:1I74)|Predicted transcriptional regulator containing CBS domains (YtoI)
GC_00000839	Inosine/xanthosine triphosphate pyrophosphatase, all-alpha NTP-PPase family (RdgB) (PDB:1B78)
GC_00000806	Inosine-uridine nucleoside N-ribohydrolase (URH1) (PDB:1EZR)
GC_00000493	Isocitrate/isopropylmalate dehydrogenase (LeuB) (PDB:1GC9)
GC_00001533	Isoleucyl-tRNA synthetase (IleS) (PDB:1FFY)
GC_00000578	Isopropylmalate/homocitrate/citramalate synthases (LeuA) (PDB:4JN6)
GC_00000293	K+-sensing histidine kinase KdpD (KdpD) (PDB:2KSF)
GC_00000566	Ketol-acid reductoisomerase (IlvC) (PDB:1NP3)
GC_00001036	Ketopantoate hydroxymethyltransferase (PanB) (PDB:3VAV)
GC_00000694	Ketopantoate reductase (PanE) (PDB:1BG6)
GC_00000444	Lactate dehydrogenase or related 2-hydroxyacid dehydrogenase (LdhA) (PDB:1DXY)
GC_00000627	L-ascorbate lactonase UlaG, metallo-beta-lactamase superfamily (UlaG) (PDB:2WYM)
GC_00001723	Leucine-rich repeat (LRR) protein (LRR) (PDB:4OW2)
GC_00000777	Leucyl aminopeptidase (PepB) (PDB:3H8E) (PUBMED:19553197;23825549)
GC_00000982	Leucyl-tRNA synthetase (LeuS) (PDB:6LPF)
GC_00000248	L-fucose mutarotase/ribose pyranase, RbsD/FucU family (FucU) (PDB:2WCV)
GC_00001056	Lipid A disaccharide synthetase (LpxB) (PDB:5W8N)
GC_00000874	Lipoate synthase (LipA) (PDB:4U0O) (PUBMED:27941785)
GC_00001483	Lipoate-protein ligase A (LplA) (PDB:4TVW)
GC_00000476	Lipopolysaccharide biosynthesis regulator YciM/LapB, contains six TPR domains and a C-terminal metal-binding domain (LapB) (PDB:4ZLH) (PUBMED:24187084;24266962)
GC_00000315	Lipopolysaccharide export LptBFGC system, permease protein LptF (LptF) (PDB:6S8H)
GC_00000910	Lipopolysaccharide export LptBFGC system, permease protein LptF (LptF) (PDB:6S8H)
GC_00000711	Lipoprotein signal peptidase (LspA) (PDB:5DIR)
GC_00001308	L-lysine 2,3-aminomutase (EF-P beta-lysylation pathway) (EpmB) (PDB:2A5H)
GC_00001525	LPS assembly outer membrane protein LptD (organic solvent tolerance protein OstA) (LptD) (PDB:4N4R)
GC_00001526	LPS sulfotransferase NodH (LpsS) (PDB:1TEX)
GC_00001346	Lysophospholipase L1 or related esterase. Includes spore coat protein LipC/YcsK (TesA) (PDB:1BWP)
GC_00000342	Lysyl-tRNA synthetase (class II) (LysU) (PDB:1BBU)
GC_00000925	Malate/lactate dehydrogenase (Mdh) (PDB:4WLO)
GC_00000786	Malonyl CoA-acyl carrier protein transacylase (FabD) (PDB:1YXC)
GC_00000178	Mannose or cellobiose epimerase, N-acyl-D-glucosamine 2-epimerase family (YihS) (PDB:2ZBL)
GC_00001232	Mannose-1-phosphate guanylyltransferase (CpsB) (PDB:2QH5)
GC_00001411	Mannose-6-phosphate isomerase, class I (ManA) (PDB:1PMI)
GC_00002596	Membrane potential modulator PMP3/YqaE, plasma membrane proteolipid 3 (PMP3)/Esi3/RCI2/UPF0057 family (YqaE) (PUBMED:32307863)
GC_00000948	Membrane protease YdiL, CAAX protease family (YdiL)|ABC-type Na+ efflux pump, permease component NatB (NatB)
GC_00000058	Membrane protein TolA involved in colicin uptake (TolA) (PDB:1S62)
GC_00000732	Membrane protein TolA involved in colicin uptake (TolA) (PDB:1S62)
GC_00001521	Membrane-associated phospholipid phosphatase (PgpB) (PDB:1D2T)
GC_00001283	Membrane-associated protease RseP, regulator of RpoE activity (RseP)
GC_00000547	Membrane-associated serine protease, rhomboid family (GlpG) (PDB:2IC8)
GC_00001760	Membrane-associated serine protease, rhomboid family (GlpG) (PDB:2IC8)
GC_00001011	Membrane-bound serine protease NfeD, ClpP class (NfeD) (PDB:2DEO)
GC_00001184	Metal-sulfur cluster biosynthetic enzyme (PaaD) (PDB:1UWD)
GC_00000475	Methanogenic corrinoid protein MtbC1 (MtbC1) (PDB:1Y80)
GC_00001130	Methenyltetrahydromethanopterin cyclohydrolase (Mch) (PDB:1QLM)
GC_00000725	Methionine aminopeptidase (Map) (PDB:3J2I)
GC_00000069	Methionine synthase I (cobalamin-dependent), methyltransferase domain (MetH1) (PDB:1LT7)|Methionine synthase I, cobalamin-binding domain (MetH2) (PDB:4DJD)
GC_00000069	Methionine synthase I (cobalamin-dependent), methyltransferase domain (MetH1) (PDB:1LT7)|Methionine synthase I, cobalamin-binding domain (MetH2) (PDB:4DJD)
GC_00000870	Methionyl-tRNA formyltransferase (Fmt) (PDB:1FMT)
GC_00001180	Methylase of polypeptide chain release factors (HemK) (PDB:1NV8)
GC_00001632	Methylase of polypeptide chain release factors (HemK) (PDB:1NV8)
GC_00000257	Mg/Co/Ni transporter MgtE (contains CBS domain) (MgtE) (PDB:2YVX)
GC_00000797	Mg2+ and Co2+ transporter CorB, contains DUF21, CBS pair, and CorC-HlyC domains (CorB) (PUBMED:1779764)
GC_00000540	Mg-chelatase subunit ChlI (ChlI) (PDB:1G8P)
GC_00000095	Mn-dependent transcriptional regulator MntR, DtxR family (MntR) (PDB:1B1B)
GC_00000778	Molecular chaperone DnaK (HSP70) (DnaK) (PDB:3I33)
GC_00000296	Molecular chaperone DnaK (HSP70) (DnaK) (PDB:3I33)|Serine/threonine protein kinase (SPS1) (PDB:6G4J)
GC_00000243	Molecular chaperone GrpE (heat shock protein HSP-70) (GrpE) (PDB:1DKG)
GC_00000946	Molybdenum cofactor biosynthesis enzyme MoaC (MoaC) (PDB:1EKR) (PUBMED:32239579)
GC_00001697	Molybdopterin biosynthesis enzyme MoaB/MogA (MoaB) (PDB:1DI6) (PUBMED:32239579)
GC_00001128	Molybdopterin Mo-transferase (molybdopterin biosynthesis) (MoeA) (PDB:2NQU) (PUBMED:18801996;32239579)
GC_00001278	Molybdopterin or thiamine biosynthesis adenylyltransferase (ThiF) (PDB:1ZUD) (PUBMED:32239579)
GC_00001519	Molybdopterin synthase catalytic subunit MoaE (MoaE) (PDB:1FM0) (PUBMED:32239579)
GC_00001457	Monomeric isocitrate dehydrogenase (IcdM) (PDB:1ITW)
GC_00000032	MoxR-like ATPase (MoxR) (PDB:2R44)
GC_00000032	MoxR-like ATPase (MoxR) (PDB:2R44)
GC_00000236	MoxR-like ATPase (MoxR) (PDB:2R44)
GC_00000659	MoxR-like ATPase (MoxR) (PDB:2R44)
GC_00000845	MoxR-like ATPase (MoxR) (PDB:2R44)
GC_00001103	MoxR-like ATPase (MoxR) (PDB:2R44)
GC_00001397	MoxR-like ATPase (MoxR) (PDB:2R44)
GC_00001597	MoxR-like ATPase (MoxR) (PDB:2R44)
GC_00000658	Multidrug efflux pump subunit AcrA (membrane-fusion protein) (AcrA) (PDB:1T5E)
GC_00001045	Multidrug efflux pump subunit AcrA (membrane-fusion protein) (AcrA) (PDB:1T5E)
GC_00000164	Multidrug efflux pump subunit AcrB (AcrB) (PDB:1IWG)
GC_00001400	Multidrug efflux pump subunit AcrB (AcrB) (PDB:1IWG)
GC_00000222	Multidrug resistance efflux pump EmrA (EmrA) (PDB:4TKO)
GC_00001276	Multidrug resistance efflux pump EmrA (EmrA) (PDB:4TKO)
GC_00001649	Murein DD-endopeptidase MepM and murein hydrolase activator NlpD, contains LysM domain (NlpD) (PDB:2GU1)
GC_00001344	Na+(or H+)/acetate symporter ActP (ActP)
GC_00001635	Na+/glutamate symporter (GltS)
GC_00000039	Na+/H+ antiporter NhaA (NhaA) (PDB:1ZCD) (PUBMED:25746996)
GC_00000039	Na+/H+ antiporter NhaA (NhaA) (PDB:1ZCD) (PUBMED:25746996)
GC_00000075	Na+/proline symporter (PutP) (PDB:5NVA)
GC_00000075	Na+/proline symporter (PutP) (PDB:5NVA)
GC_00000145	Na+/proline symporter (PutP) (PDB:5NVA)|N-acetylneuraminic acid mutarotase (NanM) (PDB:2UVK) (PUBMED:18063573)
GC_00000822	Na+-driven multidrug efflux pump, DinF/NorM/MATE family (NorM) (PDB:3VVN) (PUBMED:29915058)
GC_00000678	Na+-transporting NADH:ubiquinone oxidoreductase, subunit NqrA (NqrA) (PDB:4P6V)
GC_00000330	Na+-transporting NADH:ubiquinone oxidoreductase, subunit NqrB (NqrB) (PDB:4P6V)
GC_00000246	Na+-transporting NADH:ubiquinone oxidoreductase, subunit NqrC (NqrC) (PDB:4P6V)
GC_00000526	Na+-transporting NADH:ubiquinone oxidoreductase, subunit NqrD (NqrD) (PDB:4P6V)
GC_00000517	Na+-transporting NADH:ubiquinone oxidoreductase, subunit NqrE (NqrE) (PDB:4P6V)
GC_00000398	Na+-transporting NADH:ubiquinone oxidoreductase, subunit NqrF (NqrF) (PDB:4P6V)
GC_00000947	Na+-transporting NADH:ubiquinone oxidoreductase, subunit NqrF (NqrF) (PDB:4P6V)
GC_00001017	N-acetyl-gamma-glutamylphosphate reductase (ArgC) (PDB:3DR3)
GC_00000532	N-acetylglucosaminyl deacetylase, LmbE family (LmbE) (PDB:1Q74)
GC_00001338	N-acetylglucosaminyl deacetylase, LmbE family (LmbE) (PDB:1Q74)
GC_00000740	N-acetylglutamate kinase (ArgB) (PDB:3S6G)
GC_00000288	N-acetylglutamate synthase or related acetyltransferase, GNAT family (ArgA) (PDB:2R98)
GC_00001731	NAD dependent epimerase/dehydratase family enzyme (YfcH) (PDB:4B4O)|Ligand-binding SRPBCC domain (SRPBCC)
GC_00000281	NAD kinase (NadK) (PDB:1SUW)
GC_00000328	NAD(P)-dependent dehydrogenase, short-chain alcohol dehydrogenase family (FabG) (PDB:6L1H)
GC_00000519	NAD(P)-dependent dehydrogenase, short-chain alcohol dehydrogenase family (FabG) (PDB:6L1H)
GC_00000997	NAD(P)-dependent dehydrogenase, short-chain alcohol dehydrogenase family (FabG) (PDB:6L1H)
GC_00001024	NAD(P)-dependent dehydrogenase, short-chain alcohol dehydrogenase family (FabG) (PDB:6L1H)
GC_00001035	NAD(P)-dependent dehydrogenase, short-chain alcohol dehydrogenase family (FabG) (PDB:6L1H)
GC_00001423	NAD(P)-dependent dehydrogenase, short-chain alcohol dehydrogenase family (FabG) (PDB:6L1H)
GC_00001626	NAD(P)-dependent dehydrogenase, short-chain alcohol dehydrogenase family (FabG) (PDB:6L1H)
GC_00000827	NAD(P)H-dependent FMN reductase (SsuE) (PDB:6DQI)
GC_00001239	NAD(P)H-flavin reductase (Mcr1) (PDB:3A1F)
GC_00000859	NAD(P)H-hydrate repair enzyme Nnr, NAD(P)H-hydrate dehydratase domain (Nnr2) (PDB:1KYH)
GC_00001183	NAD(P)H-hydrate repair enzyme Nnr, NAD(P)H-hydrate epimerase domain (Nnr1) (PDB:3RRB)
GC_00001485	NAD-dependent DNA ligase (Lig) (PDB:5TT5)
GC_00001681	NAD-dependent DNA ligase (Lig) (PDB:5TT5)|DNA polymerase III, epsilon subunit or related 3'-5' exonuclease (DnaQ) (PDB:1J53)
GC_00000338	NADH/NAD ratio-sensing transcriptional regulator Rex (Rex) (PDB:3KEO) (PUBMED:23490197)
GC_00000626	NADP-dependent 3-hydroxy acid dehydrogenase YdfG (YdfG) (PDB:3P19)
GC_00001124	NADPH:quinone reductase or related Zn-dependent oxidoreductase (Qor) (PDB:2VCY)
GC_00000381	NADPH-dependent glutamate synthase beta chain or related oxidoreductase (GltD) (PDB:1H7X)
GC_00001107	nanoRNase/pAp phosphatase, hydrolyzes c-di-AMP and oligoRNAs (NrnA) (PDB:5O4Z)
GC_00001696	NH3-dependent NAD+ synthetase (NadE) (PDB:3HMQ)|Omega-amidase YafV/Nit2, hydrolyzes alpha-ketoglutaramate (Nit2) (PUBMED:28373563)
GC_00000123	Ni/Fe-hydrogenase 2 integral membrane subunit HybB (HybB)
GC_00001628	Ni/Fe-hydrogenase 2 integral membrane subunit HybB (HybB)
GC_00001000	Nickel-dependent lactate racemase (LarA) (PDB:2YJG) (PUBMED:24710389)
GC_00000911	Nicotinamidase-related amidase (PncA) (PDB:1ILW)
GC_00001028	Nicotinate-nucleotide adenylyltransferase NadD (NadD) (PDB:1YUM)
GC_00001357	Nicotinate-nucleotide pyrophosphorylase (NadC) (PDB:1O4U)
GC_00000060	Nitrogen regulatory protein PII (GlnK) (PDB:2GW8) (PUBMED:24610711)
GC_00000060	Nitrogen regulatory protein PII (GlnK) (PDB:2GW8) (PUBMED:24610711)
GC_00000239	Nitrogen regulatory protein PII (GlnK) (PDB:2GW8) (PUBMED:24610711)
GC_00000240	Nitrogen regulatory protein PII (GlnK) (PDB:2GW8) (PUBMED:24610711)
GC_00000340	Nitrogen regulatory protein PII (GlnK) (PDB:2GW8) (PUBMED:24610711)
GC_00000418	NTP pyrophosphatase, house-cleaning of non-canonical NTPs (MazG) (PDB:1VMG)
GC_00000431	NTP pyrophosphatase, house-cleaning of non-canonical NTPs (MazG) (PDB:1VMG)
GC_00001196	Nucleoside diphosphate kinase (Ndk) (PDB:1B4S)
GC_00000171	Nucleoside-diphosphate-sugar epimerase (WcaG) (PDB:2X4G)
GC_00000171	Nucleoside-diphosphate-sugar epimerase (WcaG) (PDB:2X4G)
GC_00000292	Nucleoside-diphosphate-sugar epimerase (WcaG) (PDB:2X4G)
GC_00000554	Nucleoside-diphosphate-sugar epimerase (WcaG) (PDB:2X4G)
GC_00000909	Nucleoside-diphosphate-sugar epimerase (WcaG) (PDB:2X4G)
GC_00001707	Nucleoside-diphosphate-sugar epimerase (WcaG) (PDB:2X4G)
GC_00001225	Nucleotide monophosphate nucleosidase PpnN/YdgH, Lonely Guy (LOG) family (PpnN) (PDB:2PMB) (PUBMED:25728768;27941785;31023582;31420341)
GC_00000758	Oligoendopeptidase F (PepF) (PDB:3CE2)
GC_00001236	Omega-amidase YafV/Nit2, hydrolyzes alpha-ketoglutaramate (Nit2) (PUBMED:28373563)
GC_00001484	Omega-amidase YafV/Nit2, hydrolyzes alpha-ketoglutaramate (Nit2) (PUBMED:28373563)
GC_00001375	Organic radical activating enzyme NrdG/QueE (QueE) (PUBMED:14660578;17384645)
GC_00000516	Ornithine carbamoyltransferase (ArgF) (PDB:1A1S)
GC_00001615	Orotidine-5'-phosphate decarboxylase (PyrF) (PDB:1DBT)
GC_00000790	Osmotically-inducible protein OsmY, contains BON domain (OsmY) (PUBMED:12878000)
GC_00001311	O-succinylbenzoic acid-CoA ligase MenE or related acyl-CoA synthetase (AMP-forming) (MenE/FadK) (PDB:5EY9) (PUBMED:25151136;27455459)
GC_00001627	Outer membrane protein assembly factor BamA (BamA) (PDB:5EKQ)
GC_00001668	Outer membrane protein assembly factor BamA (BamA) (PDB:5EKQ)
GC_00000691	Outer membrane protein assembly factor BamB, contains PQQ-like beta-propeller repeat (PQQ) (PDB:6TJG)
GC_00000700	Outer membrane protein assembly factor BamB, contains PQQ-like beta-propeller repeat (PQQ) (PDB:6TJG)
GC_00000812	Outer membrane protein assembly factor BamB, contains PQQ-like beta-propeller repeat (PQQ) (PDB:6TJG)
GC_00000988	Outer membrane protein assembly factor BamB, contains PQQ-like beta-propeller repeat (PQQ) (PDB:6TJG)
GC_00001234	Outer membrane protein assembly factor BamB, contains PQQ-like beta-propeller repeat (PQQ) (PDB:6TJG)
GC_00001237	Outer membrane protein assembly factor BamB, contains PQQ-like beta-propeller repeat (PQQ) (PDB:6TJG)
GC_00001551	Outer membrane protein assembly factor BamB, contains PQQ-like beta-propeller repeat (PQQ) (PDB:6TJG)
GC_00001553	Outer membrane protein assembly factor BamB, contains PQQ-like beta-propeller repeat (PQQ) (PDB:6TJG)
GC_00001641	Outer membrane protein assembly factor BamB, contains PQQ-like beta-propeller repeat (PQQ) (PDB:6TJG)
GC_00001659	Outer membrane protein assembly factor BamB, contains PQQ-like beta-propeller repeat (PQQ) (PDB:6TJG)
GC_00001729	Outer membrane protein assembly factor BamB, contains PQQ-like beta-propeller repeat (PQQ) (PDB:6TJG)
GC_00001738	Outer membrane protein assembly factor BamB, contains PQQ-like beta-propeller repeat (PQQ) (PDB:6TJG)
GC_00001141	Outer membrane protein chaperone/metalloprotease BepA/YfgC, contains M48 and TPR domains (BepA) (PDB:6AIT) (PUBMED:24003122)
GC_00001151	Outer membrane protein chaperone/metalloprotease BepA/YfgC, contains M48 and TPR domains (BepA) (PDB:6AIT) (PUBMED:24003122)
GC_00001566	Outer membrane protein chaperone/metalloprotease BepA/YfgC, contains M48 and TPR domains (BepA) (PDB:6AIT) (PUBMED:24003122)
GC_00000421	Outer membrane protein TolC (TolC) (PDB:1EK9)
GC_00000445	Outer membrane protein TolC (TolC) (PDB:1EK9)
GC_00000831	Outer membrane protein TolC (TolC) (PDB:1EK9)
GC_00001078	Outer membrane protein TolC (TolC) (PDB:1EK9)
GC_00001693	Outer membrane protein TolC (TolC) (PDB:1EK9)
GC_00001505	Panthothenate synthetase (PanC) (PDB:1DIN) (PUBMED:17968677)
GC_00000399	ParA-like ATPase involved in chromosome/plasmid partitioning or cellulose biosynthesis protein BcsQ (ParA) (PDB:6NOO)
GC_00000783	ParA-like ATPase involved in chromosome/plasmid partitioning or cellulose biosynthesis protein BcsQ (ParA) (PDB:6NOO)
GC_00000738	Pentose-5-phosphate-3-epimerase (Rpe) (PDB:1H1Y)
GC_00000332	Peptide deformylase (Def) (PDB:1BS4)
GC_00000974	Peptide methionine sulfoxide reductase MsrA (MsrA) (PDB:1FF3)
GC_00000192	Peptide methionine sulfoxide reductase MsrB (MsrB) (PDB:1L1D)
GC_00001299	Peptidyl-prolyl cis-trans isomerase (rotamase) - cyclophilin family (PpiB) (PDB:4DGD)
GC_00001216	Peptidyl-prolyl isomerase, parvulin family (SurA) (PDB:2ZR5)
GC_00001686	Peptidyl-prolyl isomerase, parvulin family (SurA) (PDB:2ZR5)
GC_00000458	Peptidyl-tRNA hydrolase (Pth) (PDB:1RYB) (PUBMED:11835511)
GC_00000382	Periplasmic chaperone for outer membrane proteins, Skp family (HlpA) (PDB:1SG2)
GC_00001058	Periplasmic component TolB of the Tol biopolymer transport system (TolB) (PDB:1C5K)
GC_00001517	Periplasmic component TolB of the Tol biopolymer transport system (TolB) (PDB:1C5K)|Imidazolonepropionase or related amidohydrolase (HutI) (PDB:3OOQ)
GC_00001619	Periplasmic component TolB of the Tol biopolymer transport system (TolB) (PDB:1C5K)|Serine protease, subtilisin family (AprE) (PDB:1SCJ)|Regulatory P domain of the subtilisin-like proprotein convertases and other proteases (PDB:1OT5)
GC_00001605	Periplasmic component TolB of the Tol biopolymer transport system (TolB) (PDB:1C5K)|Zn-dependent amino- or carboxypeptidase, M28 family (Iap) (PDB:1AMP)|Predicted metalloprotease, contains C-terminal PDZ domain (PDB:4FGM)
GC_00001679	Periplasmic protein TonB, links inner and outer membranes (TonB) (PDB:1IHR)
GC_00000176	Periplasmic protein Wza involved in polysaccharide export, contains SLBB domain of the beta-grasp fold (Wza) (PDB:2J58) (PUBMED:17250770)
GC_00000853	Periplasmic protein Wza involved in polysaccharide export, contains SLBB domain of the beta-grasp fold (Wza) (PDB:2J58) (PUBMED:17250770)
GC_00000260	Periplasmic serine protease, S1-C subfamily, contain C-terminal PDZ domain (DegQ) (PDB:2HGA) (PUBMED:29686141)
GC_00000687	Periplasmic serine protease, S1-C subfamily, contain C-terminal PDZ domain (DegQ) (PDB:2HGA) (PUBMED:29686141)
GC_00000959	Periplasmic serine protease, S1-C subfamily, contain C-terminal PDZ domain (DegQ) (PDB:2HGA) (PUBMED:29686141)
GC_00001004	Periplasmic serine protease, S1-C subfamily, contain C-terminal PDZ domain (DegQ) (PDB:2HGA) (PUBMED:29686141)
GC_00001233	Periplasmic serine protease, S1-C subfamily, contain C-terminal PDZ domain (DegQ) (PDB:2HGA) (PUBMED:29686141)
GC_00001365	Periplasmic serine protease, S1-C subfamily, contain C-terminal PDZ domain (DegQ) (PDB:2HGA) (PUBMED:29686141)
GC_00001529	Periplasmic serine protease, S1-C subfamily, contain C-terminal PDZ domain (DegQ) (PDB:2HGA) (PUBMED:29686141)
GC_00001735	Periplasmic serine protease, S1-C subfamily, contain C-terminal PDZ domain (DegQ) (PDB:2HGA) (PUBMED:29686141)
GC_00001763	Periplasmic serine protease, S1-C subfamily, contain C-terminal PDZ domain (DegQ) (PDB:2HGA) (PUBMED:29686141)
GC_00001510	Periplasmic serine protease, S1-C subfamily, contain C-terminal PDZ domain (DegQ) (PDB:2HGA) (PUBMED:29686141)|Membrane protein insertase Oxa1/YidC/SpoIIIJ (YidC) (PDB:3WO6)
GC_00001675	Periplasmic serine protease, S1-C subfamily, contain C-terminal PDZ domain (DegQ) (PDB:2HGA) (PUBMED:29686141)|Zn-dependent amino- or carboxypeptidase, M28 family (Iap) (PDB:1AMP)
GC_00000539	Periplasmic subunit MlaD of the ABC-type intermembrane phospholipid transporter Mla (MlaD) (PDB:5UW8)
GC_00001167	Permease subunit MlaE of the ABC-type intermembrane phospholipid transporter Mla (MlaE) (PDB:6IC4)
GC_00001515	Permease subunit MlaE of the ABC-type intermembrane phospholipid transporter Mla (MlaE) (PDB:6IC4)|ATPase subunit MlaF of the ABC-type intermembrane phospholipid transporter Mla (MlaF) (PDB:6IC4)
GC_00001075	Peroxiredoxin (Bcp) (PDB:5IPH)
GC_00001121	Peroxiredoxin (Bcp) (PDB:5IPH)
GC_00001334	Peroxiredoxin (Bcp) (PDB:5IPH)
GC_00000832	Peroxiredoxin (Tpx) (PDB:4AF2)
GC_00001003	Phenylacetate-coenzyme A ligase PaaK, adenylate-forming domain family (PaaK) (PDB:2Y4O)
GC_00001567	Phenylacetate-coenzyme A ligase PaaK, adenylate-forming domain family (PaaK) (PDB:2Y4O)
GC_00001297	Phenylalanyl-tRNA synthetase alpha subunit (PheS) (PDB:3L4G)
GC_00001480	Phenylalanyl-tRNA synthetase beta subunit (PheT) (PDB:3L4G)
GC_00000692	Pheromone shutdown protein TraB, contains GTxH motif (function unknown)
GC_00000411	Phosphate starvation-inducible protein PhoH, predicted ATPase (PhoH) (PDB:3B85) (PUBMED:8444794;12762842)
GC_00000354	Phosphatidylglycerophosphate synthase (PgsA) (PDB:4MND)
GC_00001083	Phosphatidylserine synthase (PssA)
GC_00001672	Phosphodiesterase/alkaline phosphatase D (PhoD) (PDB:2YEQ)
GC_00001758	Phosphodiesterase/alkaline phosphatase D (PhoD) (PDB:2YEQ)
GC_00001208	Phosphoenolpyruvate synthase/pyruvate phosphate dikinase (PpsA) (PDB:5HV6)
GC_00000802	Phosphoenolpyruvate-protein kinase (PTS system EI component in bacteria) (PtsA) (PDB:1EZA)
GC_00001129	Phosphoglycerate dehydrogenase or related dehydrogenase (SerA) (PDB:3OET)
GC_00001372	Phosphoglycerate mutase (BPG-independent), AlkP superfamily (GpmI) (PDB:1EJJ)
GC_00001581	Phosphomannomutase (ManB) (PDB:6MNV)
GC_00001651	Phosphomannomutase (ManB) (PDB:6MNV)
GC_00000632	Phosphopantetheine adenylyltransferase (CoaD) (PDB:3F3M)
GC_00000370	Phosphopantothenoylcysteine synthetase/decarboxylase CoaBC (CoaBC) (PDB:3QJG)
GC_00001088	Phosphoribosyl 1,2-cyclic phosphate phosphodiesterase (PhnP) (PDB:6B9V)
GC_00001634	Phosphoribosylamine-glycine ligase (PurD) (PDB:1GSO)
GC_00001217	Phosphoribosylaminoimidazole (AIR) synthetase (PurM) (PDB:1CLI)
GC_00000956	Phosphoribosylaminoimidazole carboxylase (NCAIR synthetase) (PurK) (PDB:1B6R)
GC_00001665	Phosphoribosylaminoimidazole-succinocarboxamide synthase (PurC) (PDB:1A48)
GC_00000498	Phosphoribosylanthranilate isomerase (TrpF) (PDB:1DL3)
GC_00000640	Phosphoribosyl-ATP pyrophosphohydrolase (HisI2) (PDB:6J22)
GC_00000357	Phosphoribosylcarboxyaminoimidazole (NCAIR) mutase (PurE) (PDB:1D7A)
GC_00000643	Phosphoribosylformimino-5-aminoimidazole carboxamide ribonucleotide (ProFAR) isomerase (HisA) (PDB:4U28)
GC_00000160	Phosphoribosylformylglycinamidine (FGAM) synthase, glutamine amidotransferase domain (PurL2) (PDB:1T3T)
GC_00001530	Phosphoribosylformylglycinamidine (FGAM) synthase, synthetase domain (PurL1) (PDB:3VIU)|Phosphoribosylformylglycinamidine (FGAM) synthase, PurS subunit (PurS) (PDB:1GTD)
GC_00000485	Phosphoribosylpyrophosphate synthetase (PrsA) (PDB:1DKR)
GC_00000223	Phosphoserine aminotransferase (SerC) (PDB:1BJN)
GC_00000406	Phosphotransferase system mannitol/fructose-specific IIA domain (Ntr-type) (PtsN) (PDB:2OQ3)
GC_00000128	Phytoene dehydrogenase-related protein (PDB:4REP)
GC_00000450	Phytoene dehydrogenase-related protein (PDB:4REP)
GC_00000525	Phytoene dehydrogenase-related protein (PDB:4REP)
GC_00001321	Phytoene dehydrogenase-related protein (PDB:4REP)
GC_00000631	Phytoene/squalene synthetase (ERG9) (PDB:3WEK)
GC_00001135	Phytoene/squalene synthetase (ERG9) (PDB:3WEK)
GC_00000120	Pilus assembly protein, ATPase of CpaF family (CpaF)
GC_00000121	Plastocyanin (PetE) (PDB:3BQV)
GC_00000298	Polyferredoxin NapH (NapH) (PUBMED:27322068)
GC_00001102	Polygalacturonase (Pgu1) (PDB:1BHE)
GC_00001139	Polyphosphate kinase (Ppk) (PDB:1XDO)
GC_00001410	Polyprenyltransferase (heme O synthase) (CyoE)
GC_00000715	Polyribonucleotide nucleotidyltransferase (polynucleotide phosphorylase) (Pnp) (PDB:1E3P)
GC_00001226	Porphobilinogen deaminase (HemC) (PDB:1AH5)
GC_00001340	Predicted acyl esterase (PDB:1JU3)
GC_00000291	Predicted arabinose efflux permease AraJ, MFS family (AraJ) (PDB:4LDS)
GC_00000863	Predicted arabinose efflux permease AraJ, MFS family (AraJ) (PDB:4LDS)
GC_00001034	Predicted arabinose efflux permease AraJ, MFS family (AraJ) (PDB:4LDS)
GC_00000180	Predicted carbamoyl transferase, NodU family (PDB:3VEN)
GC_00000611	Predicted CDP-diglyceride synthetase/phosphatidate cytidylyltransferase (YnbB)
GC_00000049	Predicted dehydrogenase (MviM) (PDB:3UUW)
GC_00000057	Predicted dehydrogenase (MviM) (PDB:3UUW)
GC_00000057	Predicted dehydrogenase (MviM) (PDB:3UUW)
GC_00000125	Predicted dehydrogenase (MviM) (PDB:3UUW)
GC_00000166	Predicted dehydrogenase (MviM) (PDB:3UUW)
GC_00000200	Predicted dehydrogenase (MviM) (PDB:3UUW)
GC_00000369	Predicted dehydrogenase (MviM) (PDB:3UUW)
GC_00000442	Predicted dehydrogenase (MviM) (PDB:3UUW)
GC_00000737	Predicted dehydrogenase (MviM) (PDB:3UUW)
GC_00000917	Predicted dehydrogenase (MviM) (PDB:3UUW)
GC_00001086	Predicted dehydrogenase (MviM) (PDB:3UUW)
GC_00001138	Predicted dehydrogenase (MviM) (PDB:3UUW)
GC_00001170	Predicted dehydrogenase (MviM) (PDB:3UUW)
GC_00001182	Predicted dehydrogenase (MviM) (PDB:3UUW)
GC_00001235	Predicted dehydrogenase (MviM) (PDB:3UUW)
GC_00001249	Predicted dehydrogenase (MviM) (PDB:3UUW)
GC_00001268	Predicted dehydrogenase (MviM) (PDB:3UUW)
GC_00001394	Predicted dehydrogenase (MviM) (PDB:3UUW)
GC_00001496	Predicted dehydrogenase (MviM) (PDB:3UUW)
GC_00001511	Predicted dehydrogenase (MviM) (PDB:3UUW)
GC_00001576	Predicted dehydrogenase (MviM) (PDB:3UUW)
GC_00001602	Predicted dehydrogenase (MviM) (PDB:3UUW)
GC_00001674	Predicted dehydrogenase (MviM) (PDB:3UUW)
GC_00000371	Predicted DNA-binding transcriptional regulator YobV, contains HTH and WYL domains (YobV)
GC_00000698	Predicted DNA-binding transcriptional regulator YobV, contains HTH and WYL domains (YobV)
GC_00001382	Predicted endonuclease distantly related to archaeal Holliday junction resolvase, YraN/UPF0102 family (YraN) (PDB:3FOV)
GC_00001310	Predicted exporter protein, RND superfamily (MMPL) (PDB:5KHN)
GC_00001752	Predicted flavoprotein YhiN (YhiN) (PDB:3V76)
GC_00000759	Predicted lipase (Lip2) (PDB:1DT3)
GC_00001629	Predicted lipid transporter YdfJ, MMPL/SSD domain, RND superfamily (YdfJ) (PUBMED:10694977;15941986)
GC_00001097	Predicted membrane flippase AglD2/YbhN, UPF0104 family (AglD2) (PUBMED:25583072)
GC_00000405	Predicted membrane GTPase TypA/BipA involved in stress response (TypA) (PDB:5A9V)
GC_00000560	Predicted membrane metallochaperone YozB (3H, Sco1 fusion), DUF420 family (YozB)
GC_00001455	Predicted metal-dependent hydrolase, TIM-barrel fold
GC_00000872	Predicted metal-dependent hydrolase, TIM-barrel fold (PDB:3GUW)
GC_00001131	Predicted metalloendopeptidase (PepO) (PDB:1DMT)
GC_00001266	Predicted methyltransferase
GC_00001556	Predicted methyltransferase
GC_00000103	Predicted Mg-chelatase, contains ChlI-like and ATPase domains, YifB family (YifB)
GC_00001512	Predicted Mg-chelatase, contains ChlI-like and ATPase domains, YifB family (YifB)
GC_00001258	Predicted molibdopterin-dependent oxidoreductase YjgC (YjgC) (PDB:1AA6)
GC_00001114	Predicted neuraminidase (sialidase)
GC_00000706	Predicted nucleic acid-binding protein DR0291, contains C4-type Zn-ribbon domain (DR0291) (PDB:4ILO)
GC_00000924	Predicted nucleic acid-binding protein, contains Zn-ribbon domain
GC_00001405	Predicted peptidase (PDB:3DOH)
GC_00001595	Predicted peptidase (PDB:3DOH)
GC_00000359	Predicted permease, AEC (auxin efflux carrier) family (YfdV)
GC_00000024	Predicted phosphodiesterase, calcineurin family (YfcE) (PDB:1SU1) (PUBMED:17586769)
GC_00000024	Predicted phosphodiesterase, calcineurin family (YfcE) (PDB:1SU1) (PUBMED:17586769)
GC_00000833	Predicted phosphoesterase YmaB, NUDIX family (YmaB) (PDB:3E57)
GC_00001715	Predicted phosphoesterase, related to the Icc protein (PDB:2YVT)
GC_00000590	Predicted phosphohydrolase, MPP superfamily (YaeI)
GC_00000201	Predicted protein kinase regulating ubiquinone biosynthesis, AarF/ABC1/UbiB family (AarF) (PDB:4PED)
GC_00001684	Predicted PurR-regulated permease PerM (PerM)
GC_00001281	Predicted Rossmann fold nucleotide-binding protein DprA/Smf involved in DNA uptake (Smf) (PDB:3MAJ)
GC_00001384	Predicted Rossmann fold nucleotide-binding protein DprA/Smf involved in DNA uptake (Smf) (PDB:3MAJ)|3-methylpurine DNA glycosylase AlkC (AlkC)
GC_00001007	Predicted transcriptional regulator, ArsR family
GC_00000977	Predicted Zn-dependent peptidase, M16 family (PqqL) (PDB:6OFS)
GC_00001040	Predicted Zn-dependent peptidase, M16 family (PqqL) (PDB:6OFS)
GC_00001660	Predicted Zn-dependent peptidase, M16 family (PqqL) (PDB:6OFS)
GC_00000133	Prenyltransferase, beta subunit (CAL1)
GC_00000769	Prenyltransferase, beta subunit (CAL1)
GC_00001112	Prephenate dehydratase (PheA2) (PDB:1PHZ)
GC_00001271	Prephenate dehydrogenase (TyrA) (PDB:2F1K)
GC_00001562	Prepilin signal peptidase PulO (type II secretory pathway) or related peptidase (PulO)
GC_00001631	Prepilin signal peptidase PulO (type II secretory pathway) or related peptidase (PulO)
GC_00001481	Preprotein translocase subunit SecA (ATPase, RNA helicase) (SecA) (PDB:2FSF)
GC_00001704	Preprotein translocase subunit SecA (ATPase, RNA helicase) (SecA) (PDB:2FSF)
GC_00000322	Preprotein translocase subunit SecE (SecE) (PDB:5MG3) (PUBMED:29684280)
GC_00001261	Preprotein translocase subunit SecF (SecF) (PDB:2FYH) (PUBMED:28830929)|Preprotein translocase subunit SecD (SecD) (PDB:3AQP) (PUBMED:26100040)
GC_00000438	Preprotein translocase subunit SecY (SecY) (PDB:1RH5)
GC_00001317	Primosomal protein N' (replication factor Y) - superfamily II helicase (PriA) (PDB:6DCR)
GC_00001368	Proline dehydrogenase (PutA) (PDB:5KF6)|Acyl-CoA reductase or other NAD-dependent aldehyde dehydrogenase (AdhE) (PDB:1A4S)
GC_00001546	Prolipoprotein diacylglyceryltransferase (Lgt) (PDB:5AZB)
GC_00000963	Prolyl-tRNA synthetase (ProS) (PDB:5XIF)
GC_00001203	Protein adenylyltransferase (AMPylase) SelO/YdiU (selenoprotein O) (SelO) (PDB:6EAC) (PUBMED:30270044)
GC_00000574	Protein chain release factor PrfB (PrfB) (PDB:1GQE)
GC_00000439	Protein chain release factor RF1 (PrfA) (PDB:1RQ0)
GC_00000804	Protein/nucleotide deglycase, PfpI/YajL/DJ-1 family (repair of methylglyoxal-glycated proteins and nucleic acids) (YajL) (PDB:5SY4) (PUBMED:19028889;28596309;26678554)
GC_00001535	Protein/nucleotide deglycase, PfpI/YajL/DJ-1 family (repair of methylglyoxal-glycated proteins and nucleic acids) (YajL) (PDB:5SY4) (PUBMED:19028889;28596309;26678554)
GC_00001072	Protein-arginine kinase activator protein McsA (McsA)
GC_00000513	Protein-arginine kinase McsB (McsB) (PDB:1BG0) (PUBMED:30962626)
GC_00000745	Protein-L-isoaspartate O-methyltransferase (Pcm) (PDB:3LBF) (PUBMED:24909784)
GC_00000548	Protein-tyrosine phosphatase (CDC14) (PDB:1D5R)
GC_00001369	Protein-tyrosine-phosphatase (Wzb) (PDB:4D74) (PUBMED:26641313)
GC_00000918	Protoheme ferro-lyase (ferrochelatase) (HemH) (PDB:1AK1)
GC_00001522	Protoporphyrinogen oxidase HemY/PPOX (HemY) (PDB:3LOV)
GC_00001213	Pseudouridine synthase RluA, 23S rRNA- or tRNA-specific (RluA) (PDB:2I82)
GC_00000672	Pseudouridylate synthase RsuA, specific for 16S rRNA U516 and 23S rRNA U2605 (RsuA) (PDB:1KSK)
GC_00001171	Pterin-4a-carbinolamine dehydratase (PhhB) (PDB:1DCH)
GC_00000767	Pullulanase/glycogen debranching enzyme (PulA) (PDB:2WSK)
GC_00000622	Purine nucleoside phosphoramidase/Ap4A hydrolase, histidine triade (HIT) family (HinT) (PDB:1AV5) (PUBMED:20934431)
GC_00000942	Purine nucleoside phosphorylase (XapA) (PDB:1YQQ)
GC_00001639	Putative aminopeptidase FrvX (FrvX) (PDB:1VHE)
GC_00001074	Putative GTP cyclohydrolase 1 type 2, NIF3 family (NIF3) (PDB:3SY1) (PUBMED:24435797;26385509)
GC_00000929	Putative transcriptional regulator, AlgH/UPF0301 family (AlgH) (PDB:2AJ2)
GC_00001280	Pyridoxal 5'-phosphate homeostasis protein YggS, UPF0001 family (YggS) (PDB:3SY1) (PUBMED:26872910)
GC_00000163	Pyridoxal reductase PdxI or related oxidoreductase, aldo/keto reductase family (PdxI) (PDB:1LQA) (PUBMED:32253339)
GC_00001240	Pyridoxal reductase PdxI or related oxidoreductase, aldo/keto reductase family (PdxI) (PDB:1LQA) (PUBMED:32253339)
GC_00000324	Pyridoxine 5'-phosphate synthase PdxJ (PdxJ) (PDB:1HO1)
GC_00000798	Pyridoxine/pyridoxamine 5'-phosphate oxidase (PdxH) (PDB:1CI0)
GC_00000636	Pyrrolidone-carboxylate peptidase (N-terminal pyroglutamyl peptidase) (Pcp) (PDB:1AUG)
GC_00000809	Pyrroline-5-carboxylate reductase (ProC) (PDB:3GT0) (PUBMED:22125496;26507882)
GC_00000150	Pyruvate dehydrogenase complex, dehydrogenase (E1) component (AceE) (PDB:1L8A)
GC_00001013	Pyruvate kinase (PykF) (PDB:6QXL)
GC_00001687	Pyruvate/2-oxoglutarate dehydrogenase complex, dihydrolipoamide acyltransferase (E2) component (AceF) (PDB:1B5S)
GC_00001714	Pyruvate/2-oxoglutarate dehydrogenase complex, dihydrolipoamide acyltransferase (E2) component (AceF) (PDB:1B5S)
GC_00000962	Pyruvate:ferredoxin oxidoreductase or related 2-oxoacid:ferredoxin oxidoreductase, alpha subunit (PorA) (PDB:5C4I)|Pyruvate:ferredoxin oxidoreductase or related 2-oxoacid:ferredoxin oxidoreductase, gamma subunit (PorG) (PDB:1B0P)
GC_00000655	Pyruvate:ferredoxin oxidoreductase or related 2-oxoacid:ferredoxin oxidoreductase, beta subunit (PorB) (PDB:1B0P)
GC_00000866	Pyruvate:ferredoxin oxidoreductase or related 2-oxoacid:ferredoxin oxidoreductase, delta subunit (PorD) (PDB:5C4I)
GC_00000742	Queuine/archaeosine tRNA-ribosyltransferase (Tgt) (PDB:1XW8) (PUBMED:15805528)
GC_00001298	Rad3-related DNA helicase DinG (DinG) (PDB:5H8W)
GC_00001487	Radical SAM superfamily enzyme (YhcC)
GC_00000524	Radical SAM superfamily enzyme YgiQ, UPF0313 family (YgiQ) (PDB:6FD2)
GC_00001067	Radical SAM superfamily maturase, SkfB/NifB/PqqE family (SkfB) (PDB:6Q2P) (PUBMED:23282011)
GC_00001548	Radical SAM superfamily maturase, SkfB/NifB/PqqE family (SkfB) (PDB:6Q2P) (PUBMED:23282011)
GC_00000824	RecA/RadA recombinase (RecA) (PDB:1B22)
GC_00001098	RecG-like helicase (RecG) (PDB:1GM5)
GC_00000312	Recombinational DNA repair protein RecO (RecF pathway) (RecO) (PDB:1U5K)
GC_00000510	Recombinational DNA repair protein RecR (RecR) (PDB:2JGR) (PUBMED:26337406)
GC_00001663	Replication-associated recombination protein RarA (DNA-dependent ATPase) (RarA) (PDB:3PVS)
GC_00000666	Replicative DNA helicase (DnaB) (PDB:1B79)
GC_00000131	Response regulator c-di-GMP phosphodiesterase, RpfG family, contains REC and HD-GYP domains (RpfG)
GC_00000478	Rhodanese-related sulfurtransferase (PspE) (PDB:1TQ1)
GC_00001043	Riboflavin biosynthesis protein RibD, pyrimidine deaminase domain (RibD1) (PDB:2O7P)|Pyrimidine reductase, riboflavin biosynthesis (RibD) (PDB:2O7P)
GC_00000766	Riboflavin synthase alpha chain (RibC) (PDB:1I8D)
GC_00000232	Riboflavin transporter RibN, EamA domain (RibN) (PUBMED:23935051)
GC_00000569	Ribonuclease BN, tRNA processing enzyme (ElaC) (PDB:1WW1)
GC_00001104	Ribonuclease BN, tRNA processing enzyme (ElaC) (PDB:1WW1)
GC_00001146	Ribonuclease D (Rnd) (PDB:5C0Y) (PUBMED:18821773)
GC_00000639	Ribonuclease G or E (CafA) (PDB:1SLJ)
GC_00000305	Ribonuclease HI (RnhA) (PDB:1LAW)
GC_00000900	Ribonuclease PH (Rph) (PDB:1UDO)
GC_00000922	Ribonucleotide reductase alpha subunit (NrdA) (PDB:1R1R)
GC_00000576	Ribose 5-phosphate isomerase RpiB (RpiB) (PDB:1NN4)
GC_00001190	Ribose 5-phosphate isomerase RpiB (RpiB) (PDB:1NN4)
GC_00000885	Ribose/xylose/arabinose/galactoside ABC-type transport system, permease component (AraH)
GC_00000286	Ribosomal protein L1 (RplA) (PDB:3J65)
GC_00000527	Ribosomal protein L10 (RplJ) (PDB:5IT8)
GC_00000377	Ribosomal protein L11 (RplK) (PDB:2E34)
GC_00000620	Ribosomal protein L14 (RplN) (PDB:4V4H)
GC_00000247	Ribosomal protein L15 (RplO) (PDB:1VS6)
GC_00000211	Ribosomal protein L16/L10AE (RplP) (PDB:1WKI)
GC_00000644	Ribosomal protein L17 (RplQ) (PDB:1GD8)
GC_00000435	Ribosomal protein L18 (RplR) (PDB:1VS6)
GC_00000612	Ribosomal protein L19 (RplS) (PDB:1VS6) (PUBMED:27941785)
GC_00000614	Ribosomal protein L2 (RplB) (PDB:1VS6)
GC_00000344	Ribosomal protein L20 (RplT) (PDB:1VS6) (PUBMED:30270044)
GC_00000552	Ribosomal protein L21 (RplU) (PDB:1VS6)
GC_00000372	Ribosomal protein L22 (RplV) (PDB:1VS6)
GC_00000597	Ribosomal protein L23 (RplW) (PDB:1VS6)
GC_00000244	Ribosomal protein L24 (RplX) (PDB:1VS6)
GC_00000637	Ribosomal protein L25 (general stress protein Ctc) (RplY) (PDB:1B75)
GC_00000645	Ribosomal protein L28 (RpmB) (PDB:2JZ6)
GC_00000562	Ribosomal protein L29 (RpmC) (PDB:1VS6)
GC_00000409	Ribosomal protein L3 (RplC) (PDB:1VS6)
GC_00000761	Ribosomal protein L4 (RplD) (PDB:1VS6)
GC_00000616	Ribosomal protein L5 (RplE) (PDB:1VS6)
GC_00000670	Ribosomal protein L6P/L9E (RplF) (PDB:1VS6)
GC_00000378	Ribosomal protein L7/L12 (RplL) (PDB:1CTF)
GC_00000606	Ribosomal protein L9 (RplI) (PDB:1VS6) (PUBMED:27112601)
GC_00000252	Ribosomal protein S1 (RpsA) (PDB:4NNH)
GC_00000961	Ribosomal protein S1 (RpsA) (PDB:4NNH)
GC_00000818	Ribosomal protein S10 (RpsJ) (PDB:4V4H)
GC_00000208	Ribosomal protein S11 (RpsK) (PDB:4V4H)
GC_00000314	Ribosomal protein S13 (RpsM) (PDB:4V4H)
GC_00000617	Ribosomal protein S16 (RpsP) (PDB:4V4H)
GC_00000651	Ribosomal protein S17 (RpsQ) (PDB:4V4H)
GC_00000209	Ribosomal protein S18 (RpsR) (PDB:4V4H)
GC_00000311	Ribosomal protein S18 acetylase RimI and related acetyltransferases (RimI) (PDB:1GHE)
GC_00000944	Ribosomal protein S18 acetylase RimI and related acetyltransferases (RimI) (PDB:1GHE)
GC_00001032	Ribosomal protein S18 acetylase RimI and related acetyltransferases (RimI) (PDB:1GHE)
GC_00000447	Ribosomal protein S19 (RpsS) (PDB:4V4H)
GC_00000939	Ribosomal protein S2 (RpsB) (PDB:4V4H)
GC_00000256	Ribosomal protein S20 (RpsT) (PDB:4V4H)
GC_00000205	Ribosomal protein S21 (RpsU) (PDB:4V4H)
GC_00000403	Ribosomal protein S3 (RpsC) (PDB:1VS6)
GC_00000374	Ribosomal protein S4 or related protein (RpsD) (PDB:4V4H)
GC_00000728	Ribosomal protein S6 (RpsF) (PDB:4V4H)
GC_00000506	Ribosomal protein S7 (RpsG) (PDB:4V4H)
GC_00000337	Ribosomal protein S8 (RpsH) (PDB:4V4H)
GC_00000474	Ribosomal protein S9 (RpsI) (PDB:4V4H)
GC_00000568	Ribosomal silencing factor RsfS, regulates association of 30S and 50S subunits (RsfS) (PDB:6SJ6)
GC_00001287	Ribosome biogenesis GTPase RsgA (RsgA) (PDB:1T9H)
GC_00000437	Ribosome recycling factor (Frr) (PDB:1DD5)
GC_00000469	Ribosome-associated protein YbcJ, S4-like RNA-binding protein (YbcJ) (PDB:1P9K)
GC_00000604	Ribosome-associated translation inhibitor RaiA (RaiA) (PDB:1IMU)
GC_00001168	Ribosome-binding ATPase YchF, GTP1/OBG family (GTP1) (PDB:2DWQ) (PUBMED:21527254)
GC_00000815	Ribosome-binding factor RbfA (RbfA) (PDB:1JOS)
GC_00001265	Ribulose kinase (AraB) (PDB:3QDK)
GC_00000726	RNA interferase (RNase) VapC, contains PIN domain (VapC) (PDB:1V8O) (PUBMED:22539524)
GC_00000679	RNA polymerase-binding transcription factor DksA (DksA) (PDB:1TJL)
GC_00001722	RNA processing exonuclease, beta-lactamase fold, Cft2 family (YSH1) (PDB:2DKF)
GC_00000117	RNA-splicing ligase RtcB, repairs tRNA damage (RtcB) (PDB:1UC2)
GC_00001179	rRNA processing protein Krr1/Pno1, contains KH domain (Krr1) (PDB:4QMF)|HD superfamily phosphodieaserase, includes HD domain of RNase Y (RnaY) (PDB:3DTO) (PUBMED:19779461)
GC_00000308	S-adenosylhomocysteine hydrolase (SAM1) (PDB:1A7A)
GC_00001100	S-adenosylmethionine synthetase (MetK) (PDB:1FUG)
GC_00001447	S-adenosylmethionine:tRNA-ribosyltransferase-isomerase (queuine synthetase) (QueA) (PDB:1VKY)
GC_00000267	Secreted virulence factor YukE/EsxA, WXG100 family (EsxA) (PDB:3GVM) (PUBMED:15657139;24798022;27600772)
GC_00001428	Selenocysteine lyase/Cysteine desulfurase (CsdA) (PDB:4LW2)
GC_00000852	Sensor histidine kinase WalK (WalK) (PDB:4I5S)
GC_00000373	Serine acetyltransferase (CysE) (PDB:1T3D)
GC_00000883	Serine transporter YbeC, amino acid:H+ symporter family (PotE) (PDB:3LRB)
GC_00000316	Serine/threonine protein kinase (SPS1) (PDB:6G4J)
GC_00000555	Serine/threonine protein kinase (SPS1) (PDB:6G4J)
GC_00000701	Serine/threonine protein kinase (SPS1) (PDB:6G4J)
GC_00000780	Serine/threonine protein kinase (SPS1) (PDB:6G4J)
GC_00000807	Serine/threonine protein kinase (SPS1) (PDB:6G4J)
GC_00000913	Serine/threonine protein kinase (SPS1) (PDB:6G4J)
GC_00001055	Serine/threonine protein kinase (SPS1) (PDB:6G4J)
GC_00001060	Serine/threonine protein kinase (SPS1) (PDB:6G4J)
GC_00001132	Serine/threonine protein kinase (SPS1) (PDB:6G4J)
GC_00001133	Serine/threonine protein kinase (SPS1) (PDB:6G4J)
GC_00001189	Serine/threonine protein kinase (SPS1) (PDB:6G4J)
GC_00001453	Serine/threonine protein kinase (SPS1) (PDB:6G4J)
GC_00001465	Serine/threonine protein kinase (SPS1) (PDB:6G4J)
GC_00001571	Serine/threonine protein kinase (SPS1) (PDB:6G4J)
GC_00000848	Serine/threonine protein kinase (SPS1) (PDB:6G4J)|TRAP-type uncharacterized transport system, periplasmic component (Imp) (PDB:1US4)
GC_00000994	Serine/threonine protein phosphatase PrpC (PTC1) (PDB:6IHL)
GC_00001195	Serine/threonine protein phosphatase PrpC (PTC1) (PDB:6IHL)
GC_00001666	Seryl-tRNA synthetase (SerS) (PDB:1SER)
GC_00001584	Shikimate 5-dehydrogenase (AroE) (PDB:1NPD)|3-dehydroquinate dehydratase (AroD) (PDB:1GQN)
GC_00001061	Short-chain dehydrogenase (YqjQ)
GC_00001441	Short-chain dehydrogenase (YqjQ)
GC_00001514	Signal recognition particle GTPase (Ffh) (PDB:2V3C)
GC_00001561	Signal recognition particle GTPase FtsY (FtsY) (PDB:4AK9)
GC_00000628	Signal transduction histidine kinase (BaeS) (PDB:1JOY)
GC_00000904	Signal transduction histidine kinase (BaeS) (PDB:1JOY)
GC_00001018	Signal transduction histidine kinase (BaeS) (PDB:1JOY)
GC_00001721	Signal transduction histidine kinase (BaeS) (PDB:1JOY)|Forkhead associated (FHA) domain, binds pSer, pThr, pTyr (FHA) (PDB:2FEZ)|GAF domain (GAF)
GC_00000433	Single-stranded DNA-binding protein (Ssb) (PDB:1EQQ)
GC_00001284	Sirohydrochlorin ferrochelatase (SirB) (PDB:1TJN)
GC_00000899	Site-specific recombinase XerD (XerD) (PDB:1A0P)
GC_00001122	Site-specific recombinase XerD (XerD) (PDB:1A0P)
GC_00000771	Spermidine synthase (polyamine aminopropyltransferase) (SpeE) (PDB:6BQ2)
GC_00000020	sRNA-binding carbon storage regulator CsrA (CsrA) (PDB:1T3O)
GC_00000020	sRNA-binding carbon storage regulator CsrA (CsrA) (PDB:1T3O)
GC_00000045	sRNA-binding carbon storage regulator CsrA (CsrA) (PDB:1T3O)
GC_00000045	sRNA-binding carbon storage regulator CsrA (CsrA) (PDB:1T3O)
GC_00000981	ssDNA-specific exonuclease RecJ, DHH superfamily, may be involved in archaeal DNA replication intiation (RecJ) (PDB:1IR6)
GC_00000543	Stage II sporulation protein SpoIIM, component of the engulfment complex (SpoIIM)
GC_00001671	Streptogramin lyase (Vgb)
GC_00001742	Streptogramin lyase (Vgb)
GC_00000928	Succinate dehydrogenase/fumarate reductase, cytochrome b subunit (SdhC) (PDB:2WU2) (PUBMED:18511537)
GC_00000122	Succinate dehydrogenase/fumarate reductase, Fe-S protein subunit (SdhB/FrdB) (PDB:6LUM)
GC_00001685	Succinate dehydrogenase/fumarate reductase, flavoprotein subunit (SdhA) (PDB:1KF6)
GC_00001708	Succinate dehydrogenase/fumarate reductase, flavoprotein subunit (SdhA) (PDB:1KF6)
GC_00000558	Succinyl-CoA synthetase, alpha subunit (SucD) (PDB:1CQI)
GC_00001221	Sugar (pentulose or hexulose) kinase (XylB) (PDB:4C23)
GC_00001589	Sugar (pentulose or hexulose) kinase (XylB) (PDB:4C23)
GC_00000295	Sugar kinase of the NBD/HSP70 family, may contain an N-terminal HTH domain (NagC) (PDB:1WOQ)
GC_00000886	Sugar kinase of the NBD/HSP70 family, may contain an N-terminal HTH domain (NagC) (PDB:1WOQ)
GC_00000840	Sugar lactone lactonase YvrE (YvrE) (PDB:1E1A)
GC_00000973	Sugar lactone lactonase YvrE (YvrE) (PDB:1E1A)
GC_00001654	Sugar lactone lactonase YvrE (YvrE) (PDB:1E1A)
GC_00001444	Sugar or nucleoside kinase, ribokinase family (RbsK) (PDB:2QCV)
GC_00000202	Sugar phosphate isomerase/epimerase (YcjR) (PDB:3KTC) (PUBMED:30742415)
GC_00000265	Sugar phosphate isomerase/epimerase (YcjR) (PDB:3KTC) (PUBMED:30742415)
GC_00000323	Sugar phosphate isomerase/epimerase (YcjR) (PDB:3KTC) (PUBMED:30742415)
GC_00000684	Sugar phosphate isomerase/epimerase (YcjR) (PDB:3KTC) (PUBMED:30742415)
GC_00000729	Sugar phosphate isomerase/epimerase (YcjR) (PDB:3KTC) (PUBMED:30742415)
GC_00000819	Sugar phosphate isomerase/epimerase (YcjR) (PDB:3KTC) (PUBMED:30742415)
GC_00000835	Sugar phosphate isomerase/epimerase (YcjR) (PDB:3KTC) (PUBMED:30742415)
GC_00000972	Sugar phosphate isomerase/epimerase (YcjR) (PDB:3KTC) (PUBMED:30742415)
GC_00001289	Sugar phosphate isomerase/epimerase (YcjR) (PDB:3KTC) (PUBMED:30742415)
GC_00001329	Sugar phosphate isomerase/epimerase (YcjR) (PDB:3KTC) (PUBMED:30742415)
GC_00001347	Sugar phosphate isomerase/epimerase (YcjR) (PDB:3KTC) (PUBMED:30742415)
GC_00001378	Sugar phosphate isomerase/epimerase (YcjR) (PDB:3KTC) (PUBMED:30742415)
GC_00001422	Sugar phosphate isomerase/epimerase (YcjR) (PDB:3KTC) (PUBMED:30742415)
GC_00001463	Sugar phosphate isomerase/epimerase (YcjR) (PDB:3KTC) (PUBMED:30742415)
GC_00001468	Sugar phosphate isomerase/epimerase (YcjR) (PDB:3KTC) (PUBMED:30742415)
GC_00001470	Sugar phosphate isomerase/epimerase (YcjR) (PDB:3KTC) (PUBMED:30742415)
GC_00001591	Sugar phosphate isomerase/epimerase (YcjR) (PDB:3KTC) (PUBMED:30742415)
GC_00001624	Sugar phosphate isomerase/epimerase (YcjR) (PDB:3KTC) (PUBMED:30742415)
GC_00001640	Sugar phosphate isomerase/epimerase (YcjR) (PDB:3KTC) (PUBMED:30742415)
GC_00000996	Sugar transferase involved in LPS biosynthesis (colanic, teichoic acid) (WcaJ) (PDB:5W7L)
GC_00000505	Sulfate permease or related transporter, MFS superfamily (SUL1) (PDB:3NY7)
GC_00001373	Sulfate permease or related transporter, MFS superfamily (SUL1) (PDB:3NY7)
GC_00000088	Sulfite reductase, beta subunit (hemoprotein) (CysI) (PDB:1AOP)
GC_00000088	Sulfite reductase, beta subunit (hemoprotein) (CysI) (PDB:1AOP)
GC_00000979	Sulfite reductase, beta subunit (hemoprotein) (CysI) (PDB:1AOP)
GC_00001260	Sulfur carrier protein ThiS (thiamine biosynthesis) (ThiS) (PDB:1F0Z)
GC_00001177	Superfamily I DNA and/or RNA helicase (DNA2) (PDB:2GJK)
GC_00000352	Superfamily I DNA or RNA helicase (UvrD) (PDB:6PPR)
GC_00001048	Superfamily I DNA or RNA helicase (UvrD) (PDB:6PPR)
GC_00000197	Superfamily II DNA and RNA helicase (SrmB) (PDB:3RRM)
GC_00000441	Superfamily II DNA and RNA helicase (SrmB) (PDB:3RRM)
GC_00000927	Superfamily II DNA helicase RecQ (RecQ) (PDB:1OYW)
GC_00001531	Superfamily II DNA helicase RecQ (RecQ) (PDB:1OYW)
GC_00001689	Superfamily II DNA helicase RecQ (RecQ) (PDB:1OYW)
GC_00000430	Superfamily II DNA or RNA helicase, SNF2 family (HepA) (PDB:6UXV)
GC_00001223	Superfamily II DNA or RNA helicase, SNF2 family (HepA) (PDB:6UXV)
GC_00001759	Superfamily II RNA helicase (Dob10) (PDB:4A4Z)
GC_00000828	Superoxide dismutase (SodA) (PDB:1AP5)
GC_00000172	Tellurite resistance membrane protein TerC (TerC)
GC_00001765	Terpene cyclase SqhC (SqhC) (PDB:1GSZ) (PUBMED:21627333)
GC_00000967	Tetraacyldisaccharide-1-P 4'-kinase (Lipid A 4'-kinase) (LpxK) (PDB:4EHW)
GC_00000114	Tetratricopeptide (TPR) repeat (TPR) (PDB:3AS4)
GC_00000753	Tetratricopeptide (TPR) repeat (TPR) (PDB:3AS4)
GC_00000940	Tetratricopeptide (TPR) repeat (TPR) (PDB:3AS4)
GC_00001374	Thiamin phosphate synthase YjbQ, UPF0047 family (YjbQ) (PDB:1VE0)
GC_00001169	Thiamine monophosphate kinase (ThiL) (PDB:5CC8)
GC_00001424	Thiamine monophosphate synthase (ThiE) (PDB:1G4T) (PUBMED:19060138)
GC_00000362	Thiazole synthase ThiGH, ThiG subunit (thiamin biosynthesis) (ThiG) (PDB:1TYG)
GC_00001712	Thiol-disulfide isomerase or thioredoxin (TrxA) (PDB:1XFL)
GC_00000751	Thioredoxin reductase (TrxB) (PDB:3FBS)
GC_00000776	Thioredoxin/glutathione peroxidase BtuE, reduces lipid peroxides (BtuE) (PDB:2P5Q) (PUBMED:22931285)
GC_00000064	Threonine dehydrogenase or related Zn-dependent dehydrogenase (Tdh) (PDB:4A2C)
GC_00000511	Threonine dehydrogenase or related Zn-dependent dehydrogenase (Tdh) (PDB:4A2C)
GC_00000535	Threonine dehydrogenase or related Zn-dependent dehydrogenase (Tdh) (PDB:4A2C)
GC_00000953	Threonyl-tRNA synthetase (ThrS) (PDB:1NYQ)
GC_00001082	Thymidine phosphorylase (DeoA) (PDB:1AZY)
GC_00001145	Thymidylate kinase (Tmk) (PDB:3LV8)
GC_00000457	Thymidylate synthase (ThyA) (PDB:1AN5)
GC_00000731	tmRNA-binding protein (SmpB) (PDB:1J1H) (PUBMED:26251518)
GC_00001277	Transcription antitermination factor NusA, contains S1 and KH domains (NusA) (PDB:1HH2)
GC_00000496	Transcription antitermination protein NusB (NusB) (PDB:1EY1) (PUBMED:21652641)
GC_00001069	Transcription elongation factor, GreA/GreB family (GreA) (PDB:1GRJ)
GC_00000376	Transcription termination factor Rho (Rho) (PDB:1PVO)
GC_00000676	Transcription termination factor Rho (Rho) (PDB:1PVO)
GC_00000307	Transcription termination/antitermination protein NusG (NusG) (PDB:3EWG) (PUBMED:19500594)
GC_00000876	Transcription termination/antitermination protein NusG (NusG) (PDB:3EWG) (PUBMED:19500594)
GC_00000871	Transcriptional and/or translational regulatory protein YebC/TACO1 (TACO1) (PDB:1KON)
GC_00000300	Transcriptional regulator NrdR, contains Zn-ribbon and ATP-cone domains (NrdR)
GC_00000820	Transglutaminase-like enzyme, putative cysteine protease (YebA) (PDB:3ISR)
GC_00001647	Transglutaminase-like enzyme, putative cysteine protease (YebA) (PDB:3ISR)
GC_00001557	Transglutaminase-like enzyme, putative cysteine protease (YebA) (PDB:3ISR)|Uncharacterized conserved protein, DUF2126 family
GC_00000825	Transketolase (TktA) (PDB:1AY0)
GC_00000051	Translation elongation factor EF-4, membrane-bound GTPase (LepA) (PDB:3DEG)
GC_00000051	Translation elongation factor EF-4, membrane-bound GTPase (LepA) (PDB:3DEG)
GC_00000500	Translation elongation factor EF-G, a GTPase (FusA) (PDB:1DAR)
GC_00000605	Translation elongation factor EF-G, a GTPase (FusA) (PDB:1DAR)
GC_00000038	Translation elongation factor EF-Tu, a GTPase (TufA) (PDB:1EFU)
GC_00000038	Translation elongation factor EF-Tu, a GTPase (TufA) (PDB:1EFU)
GC_00000269	Translation elongation factor P (EF-P)/translation initiation factor 5A (eIF-5A) (Efp) (PDB:1UEB)
GC_00000204	Translation initiation factor IF-1 (InfA) (PDB:5FIM)
GC_00001077	Translation initiation factor IF-2, a GTPase (InfB) (PDB:5ME0)
GC_00001638	Triacylglycerol esterase/lipase EstA, alpha/beta hydrolase fold (EstA) (PDB:1I6W)
GC_00000480	Triosephosphate isomerase (TpiA) (PDB:1HG3)
GC_00000880	Trk/Ktr K+ transport system regulatory component TrkA/KtrA/KtrC, RCK domain (TrkA) (PDB:4XTT) (PUBMED:23815639;25957408;31868587;32095817)
GC_00000427	Trk-type K+ transport system, membrane component (TrkG) (PDB:3PJZ)
GC_00000268	tRNA A37 methylthiotransferase MiaB (MiaB) (PDB:4JC0) (PUBMED:17407324;20472640;20584901)
GC_00000367	tRNA A37 methylthiotransferase MiaB (MiaB) (PDB:4JC0) (PUBMED:17407324;20472640;20584901)
GC_00000603	tRNA A37 methylthiotransferase MiaB (MiaB) (PDB:4JC0) (PUBMED:17407324;20472640;20584901)
GC_00001315	tRNA A37 N6-isopentenylltransferase MiaA (MiaA) (PDB:2ZM5)
GC_00001610	tRNA A37 threonylcarbamoyladenosine biosynthesis protein TsaE (TsaE) (PDB:1FL9)
GC_00000661	tRNA A37 threonylcarbamoyladenosine synthetase subunit TsaC/SUA5/YrdC (TsaC) (PDB:1HRU)|Protein-tyrosine-phosphatase (Wzb) (PDB:4D74) (PUBMED:26641313)
GC_00000724	tRNA A37 threonylcarbamoyltransferase TsaD (TsaD) (PDB:3ENO) (PUBMED:23072323;21285948;32385138)
GC_00001314	tRNA G18 (ribose-2'-O)-methylase SpoU (SpoU) (PDB:1GZ0)
GC_00000451	tRNA G37 N-methylase TrmD (TrmD) (PDB:1P9P)
GC_00001027	tRNA G46 N7-methylase TrmB (TrmB) (PDB:1YZH) (PUBMED:19373903;16600901)
GC_00001001	tRNA isopentenyl-2-thiomethyl-A-37 hydroxylase MiaE (synthesis of 2-methylthio-cis-ribozeatin) (MiaE) (PDB:2ITB)
GC_00000272	tRNA U34 2-thiouridine synthase MnmA/TrmU, contains the PP-loop ATPase domain (MnmA) (PDB:2HMA) (PUBMED:25825430)
GC_00001165	tRNA U34 5-carboxymethylaminomethyl modifying enzyme MnmG/GidA (MnmG) (PDB:2ZXH)
GC_00001248	tRNA U34 5-carboxymethylaminomethyl modifying GTPase MnmE/TrmE (MnmE)
GC_00000594	tRNA U34 5'-hydroxylase TrhO, rhodanese family (TrhO) (PDB:4F67) (PUBMED:31253794)
GC_00000600	tRNA U38,U39,U40 pseudouridine synthase TruA (TruA) (PDB:1DJ0)
GC_00001318	tRNA U55 pseudouridine synthase TruB, may also work on U342 of tmRNA (TruB) (PDB:1K8W)
GC_00000559	tRNA(Arg) A34 adenosine deaminase TadA (TadA) (PDB:2A8N)
GC_00000960	tRNA(Leu) C34 or U34 (ribose-2'-O)-methylase TrmL, contains SPOUT domain (TrmL) (PDB:4JAK)
GC_00000491	tRNA-dihydrouridine synthase (DusA) (PDB:1VHN)
GC_00001361	tRNA-dihydrouridine synthase (DusA) (PDB:1VHN)
GC_00001080	Truncated hemoglobin YjbI (YjbI) (PDB:1DLW)
GC_00000733	Tryptophan synthase alpha chain (TrpA) (PDB:6HUL)
GC_00001214	Tryptophan synthase beta chain (TrpB) (PDB:2DH5)
GC_00000881	Tryptophanyl-tRNA synthetase (TrpS) (PDB:3N9I)
GC_00001285	Twin-arginine protein secretion pathway component TatC (TatC) (PDB:4B4A)
GC_00000613	Twin-arginine protein secretion pathway components TatA and TatB (TatA) (PDB:2L16)
GC_00001110	Twin-arginine protein secretion pathway components TatA and TatB (TatA) (PDB:2L16)
GC_00001038	Type 1 glutamine amidotransferase (GATase1)-like domain
GC_00001099	Type 1 glutamine amidotransferase (GATase1)-like domain
GC_00001191	Type 1 glutamine amidotransferase (GATase1)-like domain
GC_00000115	Type II secretory pathway ATPase GspE/PulE or T4P pilus assembly pathway ATPase PilB (PulE) (PDB:4KSR)
GC_00000115	Type II secretory pathway ATPase GspE/PulE or T4P pilus assembly pathway ATPase PilB (PulE) (PDB:4KSR)
GC_00000228	Type II secretory pathway ATPase GspE/PulE or T4P pilus assembly pathway ATPase PilB (PulE) (PDB:4KSR)
GC_00000242	Type II secretory pathway ATPase GspE/PulE or T4P pilus assembly pathway ATPase PilB (PulE) (PDB:4KSR)
GC_00000789	Type II secretory pathway ATPase GspE/PulE or T4P pilus assembly pathway ATPase PilB (PulE) (PDB:4KSR)
GC_00001106	Type II secretory pathway ATPase GspE/PulE or T4P pilus assembly pathway ATPase PilB (PulE) (PDB:4KSR)
GC_00001303	Type II secretory pathway component GspD/PulD (secretin) (PulD) (PDB:5TCQ)
GC_00001437	Type II secretory pathway component GspD/PulD (secretin) (PulD) (PDB:5TCQ)
GC_00001466	Type II secretory pathway component GspD/PulD (secretin) (PulD) (PDB:5TCQ)
GC_00001694	Type II secretory pathway component GspD/PulD (secretin) (PulD) (PDB:5TCQ)
GC_00000350	Type II secretory pathway, component PulF (PulF) (PDB:2VMA)
GC_00000754	Type II secretory pathway, component PulF (PulF) (PDB:2VMA)
GC_00000796	Type II secretory pathway, component PulF (PulF) (PDB:2VMA)
GC_00001336	Type II secretory pathway, component PulF (PulF) (PDB:2VMA)
GC_00001568	Type II secretory pathway, component PulK (PulK) (PDB:5VTM)
GC_00001089	Type II secretory pathway, pseudopilin PulG (PulG) (PDB:1AY2)
GC_00001416	Type II secretory pathway, pseudopilin PulG (PulG) (PDB:1AY2)
GC_00001136	Type IV pilus assembly protein FimT (FimT) (PUBMED:17322192;28771515)
GC_00001376	Type IV pilus assembly protein FimV (FimV)
GC_00000468	Type IV pilus assembly protein PilF/PilW (PilF) (PDB:2VQ2) (PUBMED:16403447)
GC_00001270	Type IV pilus assembly protein PilF/PilW (PilF) (PDB:2VQ2) (PUBMED:16403447)|BRCT domain type II
GC_00000278	Type IV pilus assembly protein PilT, pilus retraction ATPase (PilT) (PDB:5FL3)
GC_00000671	Type IV pilus assembly protein PilT, pilus retraction ATPase (PilT) (PDB:5FL3)
GC_00001744	Type IV pilus assembly protein, ATPase PilM (PilM) (PDB:2YCH)
GC_00001748	Type IV pilus assembly protein, ATPase PilM (PilM) (PDB:2YCH)
GC_00001690	Type IV secretory pathway, VirB10 component (VirB10) (PDB:2BHV)
GC_00000465	Tyramine-glutamate ligase MfnD (methanofuran biosynthesis), ATP-grasp superfamily (MfnD) (PDB:3DF7) (PUBMED:25211225)
GC_00000407	Tyrosyl-tRNA synthetase (TyrS) (PDB:4OUD)
GC_00000033	Ubiquinone biosynthesis accessory factor UbiK (UbiK) (PUBMED:28559279)
GC_00000062	Ubiquinone biosynthesis accessory factor UbiK (UbiK) (PUBMED:28559279)
GC_00000062	Ubiquinone biosynthesis accessory factor UbiK (UbiK) (PUBMED:28559279)
GC_00000062	Ubiquinone biosynthesis accessory factor UbiK (UbiK) (PUBMED:28559279)
GC_00000905	Ubiquinone biosynthesis accessory factor UbiK (UbiK) (PUBMED:28559279)
GC_00000138	Ubiquinone/menaquinone biosynthesis C-methylase UbiE/MenG (UbiE) (PDB:4OBW)
GC_00000167	Ubiquinone/menaquinone biosynthesis C-methylase UbiE/MenG (UbiE) (PDB:4OBW)
GC_00000167	Ubiquinone/menaquinone biosynthesis C-methylase UbiE/MenG (UbiE) (PDB:4OBW)
GC_00000214	Ubiquinone/menaquinone biosynthesis C-methylase UbiE/MenG (UbiE) (PDB:4OBW)
GC_00000290	Ubiquinone/menaquinone biosynthesis C-methylase UbiE/MenG (UbiE) (PDB:4OBW)
GC_00000895	Ubiquinone/menaquinone biosynthesis C-methylase UbiE/MenG (UbiE) (PDB:4OBW)
GC_00001555	Ubiquinone/menaquinone biosynthesis C-methylase UbiE/MenG (UbiE) (PDB:4OBW)
GC_00001746	Ubiquinone/menaquinone biosynthesis C-methylase UbiE/MenG (UbiE) (PDB:4OBW)
GC_00001656	UDP-3-O-[3-hydroxymyristoyl] glucosamine N-acyltransferase (LpxD) (PDB:6P83)
GC_00001150	UDP-3-O-acyl-N-acetylglucosamine deacetylase (LpxC) (PDB:1P42)
GC_00001255	UDP-glucose 4-epimerase (GalE) (PDB:1A9Y)
GC_00001101	UDP-glucose 6-dehydrogenase (Ugd) (PDB:1DLI)
GC_00000108	UDP-N-acetyl-D-mannosaminuronate dehydrogenase (WecC) (PDB:3OJL)
GC_00001540	UDP-N-acetyl-D-mannosaminuronic acid transferase, WecB/TagA/CpsF family (WecG)
GC_00000368	UDP-N-acetylenolpyruvoylglucosamine reductase (MurB) (PDB:2MBR)
GC_00000834	UDP-N-acetylmuramyl pentapeptide phosphotransferase/UDP-N-acetylglucosamine-1-phosphate transferase (Rfe) (PDB:4J72)
GC_00000841	UDP-N-acetylmuramyl pentapeptide phosphotransferase/UDP-N-acetylglucosamine-1-phosphate transferase (Rfe) (PDB:4J72)
GC_00000440	Uncharacterized conserved protein
GC_00001178	Uncharacterized conserved protein BH1414
GC_00000588	Uncharacterized conserved protein YacL, contains PIN and TRAM domains (PDB:3IX7)
GC_00001559	Uncharacterized conserved protein YceH, UPF0502 family (YceH) (PDB:3BZ6)
GC_00001322	Uncharacterized conserved protein YfaS, alpha-2-macroglobulin family (YfaS) (PDB:2A73)
GC_00001644	Uncharacterized conserved protein YhaN, contains AAA domain (YhaN)
GC_00001749	Uncharacterized conserved protein YjdB, contains Ig-like domain (YjdB)
GC_00000012	Uncharacterized conserved protein YqfA, UPF0365 family (YqfA)
GC_00000012	Uncharacterized conserved protein YqfA, UPF0365 family (YqfA)
GC_00000012	Uncharacterized conserved protein YqfA, UPF0365 family (YqfA)
GC_00000514	Uncharacterized conserved protein YurZ, alkylhydroperoxidase/carboxymuconolactone decarboxylase family (YurZ) (PDB:3BEY)
GC_00000595	Uncharacterized conserved protein, Alpha-E superfamily (Alpha-E) (PUBMED:20023723)
GC_00001518	Uncharacterized conserved protein, Alpha-E superfamily (Alpha-E) (PUBMED:20023723)|Circularly permuted ATP-grasp protein (PDB:3N6X) (PUBMED:20023723)
GC_00000522	Uncharacterized conserved protein, contains von Willebrand factor type A (vWFA) domain
GC_00001252	Uncharacterized conserved protein, DUF1009 family (PDB:4GGM)
GC_00000025	Uncharacterized conserved protein, DUF1501 family
GC_00000025	Uncharacterized conserved protein, DUF1501 family
GC_00000077	Uncharacterized conserved protein, DUF1501 family
GC_00000124	Uncharacterized conserved protein, DUF1501 family
GC_00000132	Uncharacterized conserved protein, DUF1501 family
GC_00000174	Uncharacterized conserved protein, DUF1501 family
GC_00000313	Uncharacterized conserved protein, DUF1501 family
GC_00000564	Uncharacterized conserved protein, DUF1501 family
GC_00001093	Uncharacterized conserved protein, DUF1501 family
GC_00001174	Uncharacterized conserved protein, DUF1501 family
GC_00001402	Uncharacterized conserved protein, DUF1501 family
GC_00001427	Uncharacterized conserved protein, DUF1501 family
GC_00000126	Uncharacterized conserved protein, DUF1800 family
GC_00001247	Uncharacterized conserved protein, DUF1800 family
GC_00001403	Uncharacterized conserved protein, DUF1800 family
GC_00001701	Uncharacterized conserved protein, DUF1800 family
GC_00000810	Uncharacterized conserved protein, DUF2237 family (PDB:2LQ3)
GC_00000663	Uncharacterized conserved protein, DUF2248 family
GC_00000251	Uncharacterized conserved protein, DUF2344 family
GC_00000649	Uncharacterized conserved protein, DUF3299 family (PDB:4HSP) (PUBMED:21378183)
GC_00000799	Uncharacterized conserved protein, DUF3299 family (PDB:4HSP) (PUBMED:21378183)
GC_00001446	Uncharacterized conserved protein, DUF447 domain (PDB:2IML)
GC_00000195	Uncharacterized conserved protein, DUF58 family, contains vWF domain (YeaD2)
GC_00000235	Uncharacterized conserved protein, DUF58 family, contains vWF domain (YeaD2)
GC_00000351	Uncharacterized conserved protein, DUF58 family, contains vWF domain (YeaD2)
GC_00000755	Uncharacterized conserved protein, DUF58 family, contains vWF domain (YeaD2)
GC_00000921	Uncharacterized conserved protein, DUF58 family, contains vWF domain (YeaD2)
GC_00001063	Uncharacterized conserved protein, DUF58 family, contains vWF domain (YeaD2)
GC_00001490	Uncharacterized conserved protein, DUF58 family, contains vWF domain (YeaD2)
GC_00001504	Uncharacterized conserved protein, DUF58 family, contains vWF domain (YeaD2)
GC_00001288	Uncharacterized conserved protein, LON_N-like domain, ASCH/PUA-like superfamily (LON/PUA) (PDB:1ZBO)
GC_00001692	Uncharacterized low-complexity protein
GC_00000710	Uncharacterized membrane permease YidK, sodium:solute symporter family (YidK) (PDB:2XQ2)
GC_00001691	Uncharacterized membrane protein
GC_00001737	Uncharacterized membrane protein
GC_00000309	Uncharacterized membrane protein (PUBMED:19363116)
GC_00000098	Uncharacterized membrane protein YadS, UPF0324 family (YeiH)
GC_00000844	Uncharacterized membrane protein YckC, RDD family (YckC)
GC_00000482	Uncharacterized membrane protein YdcZ, DUF606 family (ydcZ)
GC_00000714	Uncharacterized membrane protein YgdD, TMEM256/DUF423 family (YgdD)
GC_00001475	Uncharacterized membrane protein YqiK, contains Band7/PHB/SPFH domain (YqiK) (PDB:1WIN)
GC_00000262	Uncharacterized membrane protein, DUF485 family (YjcH)
GC_00001021	Uncharacterized protein STM3548, contains class I glutamine amidotransferase domain (PDB:2GK3) (PUBMED:17968677)
GC_00001263	Uncharacterized protein STM3548, contains class I glutamine amidotransferase domain (PDB:2GK3) (PUBMED:17968677)
GC_00001333	Uncharacterized protein STM3548, contains class I glutamine amidotransferase domain (PDB:2GK3) (PUBMED:17968677)
GC_00001419	Uncharacterized protein STM3548, contains class I glutamine amidotransferase domain (PDB:2GK3) (PUBMED:17968677)
GC_00001440	Uncharacterized protein STM3548, contains class I glutamine amidotransferase domain (PDB:2GK3) (PUBMED:17968677)
GC_00001703	Uncharacterized protein STM3548, contains class I glutamine amidotransferase domain (PDB:2GK3) (PUBMED:17968677)
GC_00001587	Uncharacterized stationary-phase protein YicC, UPF0701 family (YicC) (PUBMED:1925027)
GC_00000341	Uncharacterized stress-responsive protein, TANGO2 (Transport and Golgi organisation 2) family, contains NRDE motif (Tango2) (PUBMED:26631869)
GC_00001664	Undecaprenyl pyrophosphate phosphatase (UppP) (PDB:5OON)
GC_00001137	Undecaprenyl pyrophosphate synthase (UppS) (PDB:1X07)
GC_00000495	Uracil phosphoribosyltransferase (Upp) (PDB:2EHJ)
GC_00000287	Uridylate kinase (PyrH) (PDB:2BND)
GC_00001251	Uroporphyrinogen-III decarboxylase HemE (HemE) (PDB:2DG5)|Uroporphyrinogen-III synthase (HemD) (PDB:1JR2)
GC_00000199	Uroporphyrinogen-III methylase (siroheme synthase) (CysG) (PDB:1PJQ)|Uroporphyrinogen-III synthase (HemD) (PDB:1JR2)
GC_00001015	UTP:GlnB (protein PII) uridylyltransferase (GlnD)
GC_00000730	V8-like Glu-specific endopeptidase (eMpr)
GC_00001471	Valyl-tRNA synthetase (ValS) (PDB:1GAX)
GC_00000642	Voltage-gated potassium channel Kch (Kch) (PDB:3FWZ)
GC_00000388	vWFA (von Willebrand factor type A) domain of Mg and Co chelatases (ChlD)
GC_00001407	vWFA (von Willebrand factor type A) domain of Mg and Co chelatases (ChlD)
GC_00001565	WD40 repeat (WD40) (PDB:3UVN)
GC_00001592	WD40 repeat (WD40) (PDB:3UVN)
GC_00000704	Xaa-Pro aminopeptidase (PepP) (PDB:1A16)
GC_00001413	Xaa-Pro aminopeptidase (PepP) (PDB:1A16)
GC_00000156	Xylose isomerase (XylA) (PDB:1A0C)
GC_00001044	YqgF/RuvX protein, pre-16S rRNA maturation RNase/Holliday junction resolvase/anti-termination factor (YqgF) (PDB:1IV0) (PUBMED:25545592;26817626)
GC_00000682	Zinc transporter ZupT (ZupT) (PDB:5TSA)
GC_00001192	Zn-dependent amino- or carboxypeptidase, M28 family (Iap) (PDB:1AMP)
GC_00001393	Zn-dependent carboxypeptidase, M32 family (YpwA) (PDB:1K9X)
GC_00001118	Zn-dependent membrane protease YugP (YugP)
GC_00000743	Zn-dependent oligopeptidase, M3 family (Dcp) (PDB:5L43) (PUBMED:25239919;31422053)
GC_00000923	Zn-dependent protease (includes sporulation protein SpoIVFB) (SpoIVFB) (PDB:3B4R)

## Sheet: Table S9
Table S9. Singleton genes of JC639T extracted from the pangenome
gene_cluster_id	Automated annotation
GC_00027082	2-polyprenyl-3-methyl-5-hydroxy-6-metoxy-1,4-benzoquinol methylase (UbiG) (PDB:1BHJ)
GC_00028488	2-succinyl-6-hydroxy-2,4-cyclohexadiene-1-carboxylate synthase MenH and related esterases, alpha/beta hydrolase fold (MenH) (PDB:4MYS)
GC_00014825	3-oxoacyl-(acyl-carrier-protein) synthase (FabB) (PDB:2UV8) (PUBMED:21652641)
GC_00018271	ABC-type histidine transport system, ATPase component (HisP) (PDB:1B0U)
GC_00011439	ABC-type nickel/cobalt efflux system, permease component RcnA (RcnA)
GC_00013087	Acetyl esterase/lipase (Aes) (PDB:1EVQ)
GC_00020699	Acetyltransferase involved in cellulose biosynthesis, CelD/BcsL family (BcsL)
GC_00017235	Adenine specific DNA methylase Mod (Mod) (PDB:4ZCF)
GC_00011915	ADP-ribose pyrophosphatase YjhB, NUDIX family (YjhB) (PDB:3GZ5)
GC_00011704	Ankyrin repeat (ANKYR) (PDB:6AUN)
GC_00016963	Archaeal DNA helicase HerA or a related bacterial ATPase, contains HAS-barrel and ATPase domains (HerA) (PDB:4D2I)
GC_00020044	Archaeal DNA helicase HerA or a related bacterial ATPase, contains HAS-barrel and ATPase domains (HerA) (PDB:4D2I)
GC_00015590	Arylsulfatase A or related enzyme, AlkP superfamily (AslA) (PDB:1E1Z)
GC_00018620	Ca2+/Na+ antiporter (ECM27) (PDB:3V5S)
GC_00024750	Ca2+-binding protein, RTX toxin-related (PDB:1AF0) (PUBMED:15135544)
GC_00026386	Ca2+-binding protein, RTX toxin-related (PDB:1AF0) (PUBMED:15135544)
GC_00027454	Ca2+-binding protein, RTX toxin-related (PDB:1AF0) (PUBMED:15135544)
GC_00013579	Ca2+-binding protein, RTX toxin-related (PDB:1AF0) (PUBMED:15135544)|Uncharacterized conserved protein RhaS, contains 28 RHS repeats (RhsA) (PDB:4IGL)
GC_00016436	Chromosome segregation protein Spo0J, contains ParB-like nuclease domain (Spo0J) (PDB:1R71)
GC_00027924	Chromosome segregation protein Spo0J, contains ParB-like nuclease domain (Spo0J) (PDB:1R71)
GC_00017292	CRISPR-Cas system type I-G effector complex large subunit Cas8g1 (Cas8g1)
GC_00018304	CRISPR-Cas system type I-G effector complex subunit Csb1, RAMP superfamily Cas7 group (Csb1gr7)
GC_00017625	CRISPR-Cas system type I-G effector complex subunit Csb5, RAMP superfamily Cas5 group (Csb5gr5)
GC_00023067	CRISPR-Cas type I system-associated endonuclease/helicase Cas3 (Cas3)
GC_00022955	CubicO group peptidase, beta-lactamase class C family (AmpC) (PDB:1BLS)|N-acyl-D-aspartate/D-glutamate deacylase
GC_00013064	Cytochrome c, mono- and diheme variants (CccA) (PDB:1A2S)|WD40 repeat (WD40) (PDB:3UVN)
GC_00027013	Dehydrogenase (flavoprotein) (FixC) (PDB:4OPU)
GC_00021355	Dienelactone hydrolase (DLH) (PDB:4ZV9)
GC_00011836	Dipeptidyl aminopeptidase/acylaminoacyl peptidase (DAP2) (PDB:2JBW)
GC_00011970	DNA-binding protein, AcrR family, includes nucleoid occlusion protein SlmA (AcrR) (PDB:2QOP)
GC_00019852	DNA-binding transcriptional regulator, ArsR family (ArsR) (PDB:3F6V)
GC_00016005	DNA-binding transcriptional regulator, LacI/PurR family (PurR) (PDB:1BDH)|AraC-type DNA-binding domain and AraC-containing proteins (AraC) (PDB:1BL0)
GC_00012062	DNA-binding transcriptional regulator, LysR family (LysR) (PDB:2FYI)
GC_00018007	DNA-binding transcriptional response regulator, NtrC family, contains REC, AAA-type ATPase, and a Fis-type DNA-binding domains (AtoC) (PDB:1ZY2)|Signal transduction histidine kinase NtrY involved in nitrogen fixation and metabolism regulation (NtrY)
GC_00011496	DNA-directed RNA polymerase specialized sigma subunit, sigma24 family (RpoE) (PDB:2Q1Z)
GC_00015424	DNA-directed RNA polymerase specialized sigma subunit, sigma24 family (RpoE) (PDB:2Q1Z)
GC_00015720	DNA-directed RNA polymerase specialized sigma subunit, sigma24 family (RpoE) (PDB:2Q1Z)
GC_00024932	DNA-directed RNA polymerase specialized sigma subunit, sigma24 family (RpoE) (PDB:2Q1Z)
GC_00027271	DNA-directed RNA polymerase specialized sigma subunit, sigma24 family (RpoE) (PDB:2Q1Z)
GC_00018381	Endonuclease, Uma2 family (restriction endonuclease fold) (Uma2) (PDB:1WDJ) (PUBMED:17873039)
GC_00018413	Endonuclease, Uma2 family (restriction endonuclease fold) (Uma2) (PDB:1WDJ) (PUBMED:17873039)
GC_00022958	Endonuclease, Uma2 family (restriction endonuclease fold) (Uma2) (PDB:1WDJ) (PUBMED:17873039)
GC_00024396	Endonuclease, Uma2 family (restriction endonuclease fold) (Uma2) (PDB:1WDJ) (PUBMED:17873039)
GC_00015883	Fe-S cluster carrier ATPase, Mrp/ApbC/NBP35 family (Mrp) (PDB:2PH1) (PUBMED:18616280;19114487;31709520)|Exopolysaccharide export protein/domain GumC/Wzc1 (GumC) (PUBMED:15003255;23089617)
GC_00012400	Flp pilus assembly protein TadD, contains TPR repeats (TadD) (PDB:3WXX)
GC_00018028	Flp pilus assembly protein TadD, contains TPR repeats (TadD) (PDB:3WXX)
GC_00016229	Flp pilus assembly protein TadG, includes N-terminal TadE domain (TadG) (PUBMED:12010986)
GC_00022375	Flp pilus assembly protein, secretin CpaC (CpaC)
GC_00012897	Gluconate kinase (GntK) (PDB:1KO4)
GC_00012055	Glycosyltransferase involved in cell wall bisynthesis (RfaB) (PDB:2IV7)
GC_00015252	Glycosyltransferase involved in cell wall bisynthesis (RfaB) (PDB:2IV7)
GC_00021443	Glycosyltransferase involved in cell wall bisynthesis (RfaB) (PDB:2IV7)
GC_00025698	Glycosyltransferase involved in cell wall bisynthesis (RfaB) (PDB:2IV7)
GC_00014271	Glycosyltransferase involved in cell wall bisynthesis (WcaA) (PDB:5MLZ)
GC_00023833	Glycosyltransferase involved in cell wall bisynthesis (WcaA) (PDB:5MLZ)
GC_00024622	Glycosyltransferase involved in cell wall bisynthesis (WcaA) (PDB:5MLZ)
GC_00028187	Glycosyltransferase involved in cell wall bisynthesis (WcaA) (PDB:5MLZ)
GC_00012719	Glycosyltransferase involved in cell wall bisynthesis (WcaA) (PDB:5MLZ)|Glycosyltransferase, GT2 family (WcaE) (PDB:2Z86)
GC_00012830	Glyoxylase or a related metal-dependent hydrolase, beta-lactamase superfamily II (GloB) (PDB:1QH3) (PUBMED:25670698)|Rhodanese-related sulfurtransferase (PspE) (PDB:1TQ1)
GC_00014590	Glyoxylase or a related metal-dependent hydrolase, beta-lactamase superfamily II (GloB) (PDB:1QH3) (PUBMED:25670698)|Rhodanese-related sulfurtransferase (PspE) (PDB:1TQ1)
GC_00023568	Heavy metal-bindng TRASH/YHS domain, predicted Cu/Ag metallochaperone (YHS)
GC_00018001	Kef-type K+ transport system, membrane component KefB (KefB) (PDB:4BWZ)
GC_00025553	Lhr-like helicase (Lhr) (PDB:5V9X)
GC_00026373	Membrane protein involved in the export of O-antigen and teichoic acid (RfbX)
GC_00015285	Metal-dependent hydrolase, endonuclease/exonuclease/phosphatase family (ElsH) (PUBMED:15178340)
GC_00016899	Metal-responsive transcriptional regulator, contains CopG/Arc/MetJ DNA-binding domain (NikR) (PDB:1Q5V)
GC_00013015	Molecular chaperone DnaK (HSP70) (DnaK) (PDB:3I33)
GC_00021821	Murein tripeptide amidase MpaA (MpaA) (PDB:1ARL)
GC_00021849	Nitrous oxide reductase accessory protein NosD, contains tandem CASH domains (NosD) (PDB:2KZW)|Streptogramin lyase (Vgb)
GC_00028583	Outer membrane protein assembly factor BamB, contains PQQ-like beta-propeller repeat (PQQ) (PDB:6TJG)
GC_00024423	Penicillin V acylase or related amidase, Ntn superfamily (YxeI) (PDB:2BJF)
GC_00027683	Periplasmic component TolB of the Tol biopolymer transport system (TolB) (PDB:1C5K)|Serine protease, subtilisin family (AprE) (PDB:1SCJ)|Regulatory P domain of the subtilisin-like proprotein convertases and other proteases (PDB:1OT5)
GC_00022514	Periplasmic ferric-dicitrate binding protein FecR, regulates iron transport (FecR) (PDB:5CAM)
GC_00027975	Periplasmic protein TonB, links inner and outer membranes (TonB) (PDB:1IHR)
GC_00019325	Phenylacetate-coenzyme A ligase PaaK, adenylate-forming domain family (PaaK) (PDB:2Y4O)
GC_00018415	Poly-gamma-glutamate biosynthesis protein CapA/YwtB (capsule formation), metallophosphatase superfamily (CapA)
GC_00025489	Predicted ATP-binding protein involved in virulence
GC_00025985	Predicted ATP-binding protein involved in virulence|Predicted ATPase
GC_00018509	Predicted ATP-dependent carboligase, ATP-grasp superfamily
GC_00019717	Predicted NTPase, NACHT family domain (NACHT)
GC_00017823	Predicted outer membrane protein, contains DUF4142 domain
GC_00027242	Predicted peptidase (PDB:3DOH)
GC_00027521	Predicted transcriptional regulator, contains HTH domain (PDB:3LMM)
GC_00016156	Protein-tyrosine-phosphatase (Wzb) (PDB:4D74) (PUBMED:26641313)|Predicted ATP-dependent carboligase, ATP-grasp superfamily
GC_00023287	Pyruvate kinase (PykF) (PDB:6QXL)
GC_00024510	Replicative DNA helicase (DnaB) (PDB:1B79)
GC_00012568	Restriction endonuclease S subunit (HsdS) (PDB:1YDX)
GC_00013196	Restriction endonuclease S subunit (HsdS) (PDB:1YDX)
GC_00015786	Restriction endonuclease S subunit (HsdS) (PDB:1YDX)
GC_00023949	Rhamnogalacturonyl hydrolase YesR (YesR) (PDB:1NC5)
GC_00020668	RNA interferase (RNase) VapC, contains PIN domain (VapC) (PDB:1V8O) (PUBMED:22539524)
GC_00013424	Selenocysteine lyase/Cysteine desulfurase (CsdA) (PDB:4LW2)
GC_00016529	Serine protease, subtilase family|Ca2+-binding protein, RTX toxin-related (PDB:1AF0) (PUBMED:15135544)
GC_00021039	Serine protease, subtilase family|DNA/RNA endonuclease G, NUC1 (NUC1) (PDB:1G8T)|Uncharacterized conserved protein, PKD repeat domain (PDB:2KZW)|Sugar lactone lactonase YvrE (YvrE) (PDB:1E1A)
GC_00024071	Serine protease, subtilase family|DNA/RNA endonuclease G, NUC1 (NUC1) (PDB:1G8T)|Uncharacterized conserved protein, PKD repeat domain (PDB:2KZW)|Sugar lactone lactonase YvrE (YvrE) (PDB:1E1A)
GC_00023596	Serine/threonine protein kinase (SPS1) (PDB:6G4J)
GC_00027198	Serine/threonine protein kinase (SPS1) (PDB:6G4J)
GC_00023785	Serine/threonine protein kinase (SPS1) (PDB:6G4J)|Forkhead associated (FHA) domain, binds pSer, pThr, pTyr (FHA) (PDB:2FEZ)
GC_00014770	Serine/threonine protein kinase (SPS1) (PDB:6G4J)|WD40 repeat (WD40) (PDB:3UVN)
GC_00015624	Serine/threonine protein kinase (SPS1) (PDB:6G4J)|WD40 repeat (WD40) (PDB:3UVN)
GC_00025529	Serine/threonine protein kinase (SPS1) (PDB:6G4J)|WD40 repeat (WD40) (PDB:3UVN)
GC_00017020	S-formylglutathione hydrolase FrmB (FrmB) (PDB:1DQY)
GC_00025496	Site-specific recombinase XerD (XerD) (PDB:1A0P)
GC_00026189	Site-specific recombinase XerD (XerD) (PDB:1A0P)
GC_00012097	Spore germination protein YkwD and related proteins with CAP (CSP/antigen 5/PR1) domain (YkwD) (PDB:1CFE) (PUBMED:31199835)
GC_00015225	Sucrose-6-phosphate hydrolase SacC, GH32 family (SacC) (PDB:1ST8)
GC_00025601	Sulfatase maturation enzyme AslB, radical SAM superfamily (AslB) (PDB:4K37)
GC_00011837	Tetratricopeptide (TPR) repeat (TPR) (PDB:3AS4)
GC_00014571	Tetratricopeptide (TPR) repeat (TPR) (PDB:3AS4)
GC_00025047	Tetratricopeptide (TPR) repeat (TPR) (PDB:3AS4)|Cdc6-related protein, AAA superfamily ATPase (CDC6) (PDB:1FNN)
GC_00014189	Tetratricopeptide (TPR) repeat (TPR) (PDB:3AS4)|Uncharacterized conserved protein, contains CHAT domain (PUBMED:11835511)
GC_00022029	Thiol-disulfide isomerase or thioredoxin (TrxA) (PDB:1XFL)
GC_00026178	Thiol-disulfide isomerase or thioredoxin (TrxA) (PDB:1XFL)
GC_00011521	Transcriptional regulator, contains XRE-family HTH domain (HipB) (PDB:1ADR)
GC_00016548	Transcriptional regulator, contains XRE-family HTH domain (HipB) (PDB:1ADR)
GC_00011671	Type I restriction-modification system, DNA methylase subunit (HsdM) (PDB:2AR0) (PUBMED:26872910)
GC_00012152	Type I restriction-modification system, DNA methylase subunit (HsdM) (PDB:2AR0) (PUBMED:26872910)
GC_00012254	Type I site-specific restriction endonuclease, part of a restriction-modification system (HsdR) (PDB:3H1T) (PUBMED:21169490)
GC_00023234	Type I site-specific restriction endonuclease, part of a restriction-modification system (HsdR) (PDB:3H1T) (PUBMED:21169490)
GC_00014555	Type II secretory pathway, pseudopilin PulG (PulG) (PDB:1AY2)
GC_00014648	Type II secretory pathway, pseudopilin PulG (PulG) (PDB:1AY2)
GC_00024397	Type II secretory pathway, pseudopilin PulG (PulG) (PDB:1AY2)
GC_00015204	Type IV pilus assembly protein PilF/PilW (PilF) (PDB:2VQ2) (PUBMED:16403447)
GC_00012132	Ubiquinone/menaquinone biosynthesis C-methylase UbiE/MenG (UbiE) (PDB:4OBW)
GC_00016258	Ubiquinone/menaquinone biosynthesis C-methylase UbiE/MenG (UbiE) (PDB:4OBW)
GC_00017723	Ubiquinone/menaquinone biosynthesis C-methylase UbiE/MenG (UbiE) (PDB:4OBW)
GC_00026074	Ubiquinone/menaquinone biosynthesis C-methylase UbiE/MenG (UbiE) (PDB:4OBW)
GC_00012162	UDP-N-acetylglucosamine 2-epimerase (WecB) (PDB:1F6D) (PUBMED:26641313;30389844)
GC_00027511	Uncharacterized conserved membrane protein, UPF0127 family (PDB:3M7A)
GC_00026122	Uncharacterized conserved protein RhaS, contains 28 RHS repeats (RhsA) (PDB:4IGL)
GC_00026338	Uncharacterized conserved protein RhaS, contains 28 RHS repeats (RhsA) (PDB:4IGL)
GC_00011824	Uncharacterized conserved protein YbjT, contains NAD(P)-binding and DUF2867 domains (YbjT) (PDB:5L3Z)
GC_00015757	Uncharacterized conserved protein YbjT, contains NAD(P)-binding and DUF2867 domains (YbjT) (PDB:5L3Z)
GC_00012799	Uncharacterized conserved protein, contains caspase domain (PDB:3UO8)
GC_00025166	Uncharacterized conserved protein, DUF1501 family
GC_00023516	Uncharacterized conserved protein, DUF2169 domain
GC_00026180	Uncharacterized conserved protein, DUF2256 family
GC_00014450	Uncharacterized membrane permease YidK, sodium:solute symporter family (YidK) (PDB:2XQ2)
GC_00014047	Uncharacterized membrane protein
GC_00017004	Uncharacterized membrane protein YraQ, UPF0718 family (YraQ)
GC_00016480	VanZ-like family protein (function unknown) (VanZ)
GC_00011447	vWFA (von Willebrand factor type A) domain of Mg and Co chelatases (ChlD)|Ca2+-binding protein, RTX toxin-related (PDB:1AF0) (PUBMED:15135544)|Uncharacterized conserved protein RhaS, contains 28 RHS repeats (RhsA) (PDB:4IGL)
GC_00023207	Zinc transporter ZupT (ZupT) (PDB:5TSA)
